# Supplementary material for: Chemically defined and xeno-free culture condition for human extended pluripotent stem cells
Source: Nat Commun. 2021 May 21;12:3017. doi: 10.1038/s41467-021-23320-8 (PMC8139978; doi:10.1038/s41467-021-23320-8)
Supplement: Supplementary file 3 — Supplementary Data 2 [file 41467_2021_23320_MOESM3_ESM.xlsx]

## Sheet: xeno-free hEPS cells
Supplementary data 2. GO term analysis of ATAC-seq peaks in xeno-free and feeder-cultured hEPS cells
ID	Description	p.adjust.value	qvalue	geneID	Count
GO:0019080	viral gene expression	1.03701e-08	8.43916e-09	RPL22/NUCKS1/NUP133/RPS7/RPS27A/SSB/RPL37A/SEC13/NUP210/RPSA/RPL29/RPL24/ZNF639/RPL35A/RPL9/REST/NUP54/LEF1/RPS3A/NUP155/RPL37/RPS23/NUP153/RPS18/RPS12/NUP43/MDFIC/MCTS1/RPL7/RPL8/RPS6/TRIM14/RPL35/RPL12/CDK9/NUP214/EIF3A/RPLP2/POLR2L/NUP160/POLR2G/RSF1/AAAS/SP1/PCBP2/TARBP2/RPS26/RPL41/HMGA2/NUP107/RPLP0/DENR/GTF2F2/RPS29/FURIN/TFAP4/NUP93/RPL13/POLR2A/RPL26/RPL23A/RPL23/RPL38/NUP85/CTDP1/PTBP1/…	86
GO:0034470	ncRNA processing	1.45051e-08	1.18042e-08	PUSL1/LIN28A/ZBTB8OS/AGO3/TRIT1/NSUN4/ZNHIT6/TSEN15/TRMT1L/INTS7/TARBP1/HEATR1/RPS7/NOL10/DDX1/WDR43/PUS10/MPHOSPH10/C2orf49/IMP4/SSB/OSGEPL1/TYW5/WDR12/MRPL44/TSEN2/ELP6/RRP9/TRMT10C/RPL35A/NOP14/LYAR/TRMT44/ZCCHC4/UTP3/MRPL1/TRMT10A/SMAD1/LSM6/DIMT1/NSA2/SRFBP1/WDR55/NHP2/RPP40/FARS2/RPP21/BYSL/RRP36/AARS2/MTO1/MDN1/LIN28B/ADAT2/TFB1M/INTS1/HNRNPA2B1/DDX56/SBDS/TYW1/PTCD1/POP7/PUS7/FTSJ1/UTP14A…	144
GO:0006260	DNA replication	5.99431e-08	4.87814e-08	RBBP4/NASP/FAF1/CDC7/S100A11/CACYBP/NUCKS1/DTL/EXO1/RNASEH1/RRM2/GEN1/REV1/GLI2/ORC4/RBMS1/ORC2/BARD1/USP37/ING5/ATRIP/TREX1/MCM2/ATR/SENP2/BCL6/BOD1L1/RFC1/PDS5A/ANKRD17/CCNA2/FBXW7/RAD17/POLK/MSH3/RAD50/PPP2CA/PURA/EHMT2/HMGA1/MCM3/MMS22L/REV3L/FBXO5/RAC1/POLD2/HUS1/RFC2/DBF4/MCM7/LRWD1/REPIN1/POLA1/GINS4/MCMDC2/TERF1/CCNE2/RRM2B/RECQL4/POLE3/CDK9/SET/TTF1/DNA2/SMC3/FEN1/RBM14/IGHMBP2/CHEK1/ATF…	109
GO:0016570	histone modification	5.99431e-08	4.87814e-08	SKI/MTHFR/TAF12/MYSM1/MIER1/MTF2/PYGO2/ZBTB7B/MUC1/ASH1L/LMNA/RNF2/CDC73/SMYD2/ARID4B/NCOA1/SUPT7L/EPC2/ATF2/TRIP12/HDAC4/ING5/SETD5/BRPF1/TADA3/HDAC11/UBE2E1/SETD2/WDR82/BAP1/PRKCD/NAA50/MSL2/MECOM/TBL1XR1/ACTL6A/BCL6/CTBP1/REST/LEF1/CAMK2D/PRDM5/CCNA2/JADE1/SAP30/ING2/NIPBL/WDR70/PRKAA1/TAF9/SKP1/UBE2B/JADE2/SAP30L/UIMC1/NSD1/JARID2/KDM1B/EHMT2/RING1/PHF1/USP49/SUPT3H/MAP3K7/PRDM13/ATG5/BEND3/P…	161
GO:0070646	protein modification by small protein removal	5.99431e-08	4.87814e-08	USP48/PSMB2/ZC3H12A/CDC20/USP24/MYSM1/USP1/PSMA5/UCHL5/MDM4/PSME4/RPS27A/USP34/INO80B/USP39/MBD5/STAM2/PSMD14/INO80D/BARD1/USP37/COPS7B/TADA3/CDC25A/RHOA/RNF123/BAP1/SENP7/SIAH2/ACTL6A/USP13/SENP2/COPS4/USP53/CCNA2/USP38/SMAD1/APC/UIMC1/RIPK1/KDM1B/USP49/SUPT3H/SENP6/MAP3K7/USP45/SNX3/TNFAIP3/ACTB/USP42/TRRAP/USP9X/USP27X/USP51/VCPIP1/OTUD6B/MYC/VCP/TGFBR1/RAD23B/PSMB7/USP20/TRAF2/STAM/UBE2D1/PTE…	116
GO:0016569	covalent chromatin modification	1.39326e-07	1.13383e-07	SKI/MTHFR/TAF12/MYSM1/MIER1/MTF2/PYGO2/ZBTB7B/MUC1/ASH1L/LMNA/RNF2/CDC73/SMYD2/ARID4B/NCOA1/SUPT7L/EPC2/ATF2/TRIP12/HDAC4/ING5/SETD5/BRPF1/TADA3/HDAC11/UBE2E1/SETD2/WDR82/BAP1/PRKCD/NAA50/MSL2/MECOM/TBL1XR1/ACTL6A/BCL6/CTBP1/REST/LEF1/CAMK2D/PRDM5/CCNA2/JADE1/SAP30/ING2/NIPBL/WDR70/PRKAA1/TAF9/SKP1/UBE2B/JADE2/SAP30L/UIMC1/NSD1/JARID2/KDM1B/EHMT2/RING1/PHF1/USP49/SUPT3H/MAP3K7/PRDM13/ATG5/BEND3/P…	165
GO:0019083	viral transcription	1.63153e-07	1.32773e-07	RPL22/NUCKS1/NUP133/RPS7/RPS27A/RPL37A/SEC13/NUP210/RPSA/RPL29/RPL24/ZNF639/RPL35A/RPL9/REST/NUP54/LEF1/RPS3A/NUP155/RPL37/RPS23/NUP153/RPS18/RPS12/NUP43/MDFIC/RPL7/RPL8/RPS6/TRIM14/RPL35/RPL12/CDK9/NUP214/RPLP2/POLR2L/NUP160/POLR2G/RSF1/AAAS/SP1/TARBP2/RPS26/RPL41/HMGA2/NUP107/RPLP0/GTF2F2/RPS29/TFAP4/NUP93/RPL13/POLR2A/RPL26/RPL23A/RPL23/RPL38/NUP85/CTDP1/POLR2E/RPL36/GTF2F1/SMARCA4/RPL18A/HPN/…	77
GO:0006605	protein targeting	4.57087e-07	3.71975e-07	RPL22/ICMT/MFN2/VPS13D/SCP2/SH3GLB1/HAX1/RPS7/ITGB1BP1/YWHAQ/RPS27A/PEX13/HSPD1/TRAK2/FZD5/RPL37A/AP1S3/BHLHE40-AS1/CHCHD4/HACL1/RPSA/ARIH2/MON1A/RPL29/BAP1/RPL24/ATG3/ZDHHC23/PIK3R4/SEC62/NLGN1/PEX5L/DNAJC19/PARL/RPL35A/GRPEL1/ACOX3/RPL9/SRP72/NUP54/UBE2D3/RPS3A/FBXW7/SPCS3/ZDHHC11B/PRKAA1/RPL37/ZFYVE16/RPS23/HSD17B4/HSPA4/UBE2D2/RPS18/SEC63/FYN/RPS12/PEX3/YWHAG/AP4M1/USP9X/TIMM17B/ZDHHC2/VPS37A…	151
GO:0016579	protein deubiquitination	4.69752e-07	3.82281e-07	USP48/PSMB2/ZC3H12A/CDC20/USP24/MYSM1/USP1/PSMA5/UCHL5/MDM4/PSME4/RPS27A/USP34/INO80B/USP39/MBD5/STAM2/PSMD14/INO80D/BARD1/USP37/TADA3/CDC25A/RHOA/RNF123/BAP1/SIAH2/ACTL6A/USP13/USP53/CCNA2/USP38/SMAD1/APC/UIMC1/RIPK1/KDM1B/USP49/SUPT3H/MAP3K7/USP45/SNX3/TNFAIP3/ACTB/USP42/TRRAP/USP9X/USP27X/USP51/VCPIP1/OTUD6B/MYC/VCP/TGFBR1/RAD23B/PSMB7/USP20/TRAF2/STAM/UBE2D1/PTEN/STAMBPL1/OTUB1/BIRC2/NFRKB/US…	108
GO:0035601	protein deacylation	5.88733e-07	4.79108e-07	SKI/LYPLA2/MIER1/ZBTB7B/SPRED2/HDAC4/TADA3/HDAC11/TBL1XR1/BCL6/CTBP1/REST/CAMK2D/PRDM5/SAP30/ING2/NIPBL/PRKAA1/SAP30L/SIRT5/ZNHIT1/HDAC6/CCAR2/ABHD17B/SIRT1/MTA2/BRMS1/RBM14/KDM5A/HDAC7/BAZ2A/SUDS3/SIRT4/FRY/ABHD13/BRMS1L/RCOR1/SPRED1/SIN3A/MORF4L1/TP53/PER1/HDAC5/SIRT7/NOTUM/ABHD12/AKAP8/SPHK2/EP300/HDAC10/DYRK1A	51
GO:0098732	macromolecule deacylation	8.25003e-07	6.71384e-07	SKI/LYPLA2/MIER1/ZBTB7B/SPRED2/HDAC4/TADA3/HDAC11/TBL1XR1/BCL6/CTBP1/REST/CAMK2D/PRDM5/SAP30/ING2/NIPBL/PRKAA1/SAP30L/SIRT5/ZNHIT1/HDAC6/CCAR2/ABHD17B/SIRT1/MTA2/BRMS1/RBM14/KDM5A/HDAC7/BAZ2A/SUDS3/SIRT4/FRY/ABHD13/BRMS1L/RCOR1/SPRED1/SIN3A/MORF4L1/TP53/PER1/HDAC5/SIRT7/NOTUM/ABHD12/AKAP8/SPHK2/EP300/HDAC10/DYRK1A	51
GO:0031503	protein-containing complex localization	1.07646e-06	8.76016e-07	PRKCZ/KLHL21/ZNF593/HSPB11/SSX2IP/SMG7/NUP133/HNRNPU/CPSF3/WDR35/KIF3C/XPO1/WDR33/TTC21B/SSB/TTC30B/TRAF3IP1/SEC13/NUP210/SETD2/DAG1/RBM15B/IFT122/ATR/NMD3/NLGN1/TCTEX1D2/DLG1/WDR19/EXOC1/NUP54/MAPK10/EIF4E/BBS12/NUP155/TNPO1/PURA/SLU7/DBN1/NUP153/DDX39B/SRSF3/LCA5/STX7/NUP43/MIOS/HNRNPA2B1/ADAM22/WASL/UPF3B/GPC4/PCM1/RRS1/TERF1/ARC/CPSF1/IFT74/NCBP1/NUP214/TSC1/SSNA1/LGI1/NUP160/NXF1/FKBP4/AAAS/…	106
GO:0010498	proteasomal protein catabolic process	1.327e-06	1.07991e-06	UBE4B/DDI2/PSMB2/CDC20/FAF1/GLMN/PSMA5/GBA/UCHL5/RNF187/TRIB2/SOCS5/PSME4/RPS27A/FBXO48/SPOPL/PSMD14/UBR3/DNAJC10/SUMO1/ANKZF1/CUL3/RHBDD1/UBE2E1/STT3B/TRIM71/SMARCC1/ARIH2/GSK3B/SIAH2/TBL1XR1/USP13/FBXO45/FBXL5/ANAPC4/UBE2K/RCHY1/DNAJB14/UBE2D3/MAD2L1/FBXW7/TRIM2/TAF9/SKP1/UBE2B/CDC23/CSNK1A1/PTTG1/FBXW11/FAF2/RMND5B/MAPK9/HSP90AB1/CD2AP/UBE2J1/UFL1/FBXL4/RNF217/FBXO5/GET4/FBXL18/HECW1/FBXL13/CA…	161
GO:0009896	positive regulation of catabolic process	1.327e-06	1.07991e-06	MFN2/VPS13D/HNRNPR/SESN2/PUM1/ZC3H12A/FAF1/TMEM59/SH3GLB1/GBA/RC3H1/DTL/ROCK2/TRIB2/ZFP36L2/SOCS5/HK2/BCL2L11/SUMO1/BARD1/IRS1/ATG4B/TRIM71/ABHD5/ARIH2/NPRL2/PRKCD/WNT5A/ZBTB20/GSK3B/PIK3CB/TIPARP/USP13/MAGEF1/HTT/FBXL5/RCHY1/HNRNPD/SCOC/FBXW7/LPCAT1/PRKAA1/APC/CSNK1A1/CNOT8/MAPK9/GPLD1/DXO/MAP3K7/FOXO3/SESN1/GJA1/RNF217/TNFAIP3/EPM2A/SNX9/NOD1/HECW1/CAV1/DHRSX/HDAC6/PIM2/BCAP31/ABCD1/CNOT7/BNIP3…	146
GO:0006476	protein deacetylation	2.61812e-06	2.13061e-06	SKI/MIER1/ZBTB7B/SPRED2/HDAC4/TADA3/HDAC11/TBL1XR1/BCL6/CTBP1/REST/CAMK2D/PRDM5/SAP30/ING2/NIPBL/PRKAA1/SAP30L/SIRT5/ZNHIT1/HDAC6/CCAR2/SIRT1/MTA2/BRMS1/RBM14/KDM5A/HDAC7/BAZ2A/SUDS3/SIRT4/FRY/BRMS1L/RCOR1/SPRED1/SIN3A/MORF4L1/TP53/PER1/HDAC5/SIRT7/AKAP8/SPHK2/EP300/HDAC10/DYRK1A	46
GO:0021915	neural tube development	2.61812e-06	2.13061e-06	SKI/HES3/MTHFR/EPHA2/LUZP1/ARID1A/SSBP3/PRKACB/BCL10/LMO4/GLMN/GORAB/TGFB2/NUP133/RPS7/SOX11/SEMA4C/GLI2/TRAF3IP1/TRIM71/SETD2/WNT5A/IFT122/HES1/CC2D2A/WDR19/LIAS/PTK7/TBC1D32/MTHFD1L/RALA/GLI3/COBL/PLOD3/SMO/FZD3/STK3/GRHL2/CTHRC1/PTCH1/LHX2/ABL1/TSC1/NOTCH1/NODAL/FGF8/ADM/PAX6/CFL1/C2CD3/LRP6/ALX1/APAF1/KDM2B/BMP4/DACT1/MTHFD1/ITPK1/FOXB1/BBS4/IFT140/PKD1/PFN1/DVL2/NF1/SALL4/PRKACA/VASP	68
GO:0051169	nuclear transport	2.71371e-06	2.20841e-06	ZNF593/SFN/KHDRBS1/KPNA6/ZC3H12A/EFCAB7/DDX20/LMNA/SMG7/PTPN14/NUP133/CPSF3/DNAJC27/XPO1/WDR33/SSB/BARD1/SEC13/NUP210/SETD2/RBM15B/PRKCD/GSK3B/KPNA4/NMD3/LSG1/NUP54/EIF4E/PPP3CA/NUP155/IPO11/TNPO1/PHAX/FAM53C/HSPA9/RBM27/GEMIN5/SLU7/RGS14/NUP153/CCHCR1/DDX39B/HMGA1/SRSF3/RAB23/NUP43/HNRNPA2B1/GLI3/MDFIC/TNPO3/SMO/GEMIN8/UPF3B/XPO7/RRS1/PKIA/UBR5/CPSF1/RANBP6/PSIP1/NCBP1/NUP214/TSC1/TCF7L2/NUP160/…	123
GO:0042254	ribosome biogenesis	5.26142e-06	4.28172e-06	MRPL20/ZNF593/NSUN4/ZNHIT6/HEATR1/RPS7/NOL10/WDR43/XPO1/MPHOSPH10/IMP4/WDR12/RPSA/DHX30/RRP9/RPL24/NMD3/RPL35A/NOP14/LYAR/ZCCHC4/UTP3/MRPL1/LSM6/DIMT1/NSA2/SRFBP1/WDR55/MRPL22/RPL26L1/NOP16/NHP2/RPP40/BYSL/RRP36/MDN1/TFB1M/DDX56/SBDS/POP7/DDX3X/UTP14A/RRS1/RPL7/RPS6/RMRP/RPL35/RPL12/TSC1/SURF6/REXO4/SIRT1/PTEN/EXOSC1/NPM3/METTL15/NAT10/WDR74/TRMT112/FDXACB1/PIH1D2/NOP2/EMG1/PA2G4/PWP1/DDX54/RPLP0…	108
GO:0006913	nucleocytoplasmic transport	5.33357e-06	4.34043e-06	ZNF593/SFN/KHDRBS1/KPNA6/ZC3H12A/EFCAB7/DDX20/LMNA/SMG7/PTPN14/NUP133/CPSF3/DNAJC27/XPO1/WDR33/SSB/BARD1/SEC13/NUP210/SETD2/RBM15B/PRKCD/GSK3B/KPNA4/NMD3/LSG1/NUP54/EIF4E/PPP3CA/NUP155/IPO11/TNPO1/PHAX/FAM53C/HSPA9/RBM27/GEMIN5/SLU7/RGS14/NUP153/CCHCR1/DDX39B/SRSF3/RAB23/NUP43/HNRNPA2B1/GLI3/MDFIC/TNPO3/SMO/GEMIN8/UPF3B/XPO7/RRS1/PKIA/UBR5/CPSF1/RANBP6/NCBP1/NUP214/TSC1/TCF7L2/NUP160/NXF1/RBM4/PH…	121
GO:0043161	proteasome-mediated ubiquitin-dependent protein catabolic process	5.7549e-06	4.68331e-06	UBE4B/PSMB2/CDC20/FAF1/GLMN/PSMA5/GBA/UCHL5/RNF187/TRIB2/SOCS5/PSME4/RPS27A/FBXO48/SPOPL/PSMD14/UBR3/DNAJC10/SUMO1/ANKZF1/CUL3/UBE2E1/STT3B/TRIM71/SMARCC1/ARIH2/GSK3B/SIAH2/TBL1XR1/FBXO45/FBXL5/ANAPC4/UBE2K/RCHY1/DNAJB14/UBE2D3/MAD2L1/FBXW7/TRIM2/TAF9/SKP1/UBE2B/CDC23/CSNK1A1/PTTG1/FBXW11/FAF2/RMND5B/MAPK9/HSP90AB1/CD2AP/UBE2J1/UFL1/FBXL4/RNF217/FBXO5/FBXL18/HECW1/FBXL13/CAV1/CUL1/KLHL15/BCAP31/C…	142
GO:0060541	respiratory system development	9.26741e-06	7.54177e-06	SKI/ERRFI1/STK40/HSPB11/MAN1A2/SOX11/PKDCC/WDPCP/GLI2/SP3/BMPR2/CREB1/THRB/TGFBR2/ACVR2B/DAG1/WNT5A/HEG1/HES1/EIF4E/LEF1/SLC7A11/HHIP/FBXW7/SLC23A1/SPARC/FGF18/PTK7/SRF/PDGFA/PHF14/GLI3/TNS3/PLOD3/PTN/EIF4EBP1/CRH/MSC/RDH10/GRHL2/ZFPM2/AARD/RC3H2/NOTCH1/NODAL/DLG5/SFTPD/BMPR1A/FGF8/WT1/PPP1CA/DHCR7/YAP1/LRP6/KRAS/GLI1/SPRY2/BMP4/SIX1/SIX4/MAP2K1/STRA6/CTSH/PKD1/ESRP2/ATXN1L/THRA/ITGA3/JMJD6/CCDC4…	78
GO:0031331	positive regulation of cellular catabolic process	9.26741e-06	7.54177e-06	MFN2/VPS13D/HNRNPR/SESN2/PUM1/ZC3H12A/FAF1/TMEM59/SH3GLB1/GBA/RC3H1/ROCK2/TRIB2/ZFP36L2/SOCS5/HK2/BCL2L11/SUMO1/IRS1/TRIM71/ABHD5/ARIH2/NPRL2/PRKCD/ZBTB20/GSK3B/PIK3CB/USP13/MAGEF1/HTT/FBXL5/RCHY1/HNRNPD/SCOC/FBXW7/PRKAA1/CSNK1A1/CNOT8/MAPK9/GPLD1/DXO/MAP3K7/FOXO3/SESN1/RNF217/TNFAIP3/EPM2A/SNX9/NOD1/CAV1/DHRSX/HDAC6/PIM2/BCAP31/ABCD1/CNOT7/BNIP3L/RIPK2/TP53INP1/MTDH/PABPC1/RNF139/TRIB1/AGO2/PTK2…	125
GO:0051236	establishment of RNA localization	1.20459e-05	9.80289e-06	ZNF593/KHDRBS1/SMG7/NUP133/HNRNPU/AHCTF1/CPSF3/LRPPRC/XPO1/WDR33/SSB/SEC13/NUP210/TGFBR2/SETD2/RBM15B/ATR/NMD3/EIF5A2/SENP2/G3BP2/NUP54/EIF4E/NUP155/CETN3/PHAX/PURA/RBM27/SLU7/NUP153/FLOT1/DDX39B/SRSF3/NUP43/QKI/IGF2BP3/HNRNPA2B1/UPF3B/XPO7/RRS1/TERF1/ARC/CPSF1/NCBP1/NUP214/TSC1/NUP160/NXF1/SIDT2/AAAS/XPOT/NUP107/ATXN2/SRSF9/RAN/HNRNPA1L2/TOMM20L/SMG1/NUP93/NUTF2/DHX38/MYO1C/EIF5A/ALKBH5/CASC3/IG…	77
GO:0006413	translational initiation	1.25397e-05	1.02048e-05	RPL22/EIF4G3/KHDRBS1/RPS7/DDX1/EIF2B4/RPS27A/MTIF2/NCK2/RPL37A/RPSA/RPL29/RPL24/NCK1/EIF2B5/EIF4A2/RPL35A/RPL9/EIF4E/RPS3A/RPL37/DHX29/RPS23/PAIP2/RPS18/RPS12/EIF4H/DDX3X/MCTS1/EIF4EBP1/RPL7/PABPC1/AGO2/RPL8/RPS6/NCBP1/RPL35/RPL12/CDC123/EIF3A/RPLP2/POLR2G/RBM4/PPP1CA/RPS6KB2/EIF4B/RPS26/RPL41/RPLP0/DENR/MTIF3/RPS29/EIF2B2/RPL13/DHX33/EIF4A1/RPL26/RPL23A/RPL23/RPL38/MIF4GD/IMPACT/CTIF/EIF6/RPL36/…	76
GO:0000209	protein polyubiquitination	1.26435e-05	1.02892e-05	MIB2/UBE4B/PSMB2/PSMA5/RUSC1/RC3H1/DTL/RNF187/TRIM58/FBXO11/PSME4/RPS27A/DYSF/FBXO41/PSMD14/ZSWIM2/BARD1/CUL3/TRIP12/UBE2E2/UBE2E1/TRIM71/ARIH2/DZIP3/ANAPC13/SIAH2/FBXL5/ANAPC4/UBE2K/UBE2D3/FBXW7/TRIM2/LNPEP/SKP1/UBE2B/CDC23/UBE2D2/FBXW11/FBXL4/HACE1/RNF217/TNFAIP3/FBXO30/SHPRH/FBXL18/HECW1/FBXL13/CUL1/HDAC6/XIAP/LONRF1/UBR5/PLAA/UBE2R2/RNF20/RC3H2/PSMB7/LRSAM1/TRAF2/FBXW5/ANAPC2/UBE2D1/FBXL15/TR…	110
GO:0030324	lung development	1.98167e-05	1.61267e-05	ERRFI1/STK40/HSPB11/MAN1A2/SOX11/PKDCC/GLI2/SP3/BMPR2/CREB1/THRB/TGFBR2/ACVR2B/DAG1/WNT5A/HEG1/HES1/EIF4E/SLC7A11/HHIP/FBXW7/SLC23A1/SPARC/FGF18/PTK7/SRF/PDGFA/PHF14/GLI3/TNS3/PLOD3/PTN/EIF4EBP1/CRH/RDH10/GRHL2/ZFPM2/AARD/RC3H2/NOTCH1/NODAL/DLG5/SFTPD/BMPR1A/FGF8/PPP1CA/DHCR7/YAP1/KRAS/GLI1/SPRY2/BMP4/MAP2K1/STRA6/CTSH/PKD1/ESRP2/ATXN1L/THRA/ITGA3/JMJD6/CCDC40/GATA6/SMAD2/CCBE1/ID1/SRSF6/TAB1/EP3…	69
GO:0098727	maintenance of cell number	1.98167e-05	1.61267e-05	SKI/LIN28A/ARID1A/MTF2/CDC73/LBH/ZFP36L2/DIS3L2/EOMES/GNL3/SOX2/HES1/REST/EIF4E/FGF2/NIPBL/MIR145/POU5F1/FOXO3/SMO/PTN/EZH2/MED14/MCPH1/PCM1/LOXL2/FUT10/LSM1/HOOK3/PRDM14/ZNF706/KLF10/KDM4C/FANCC/NOTCH1/TET1/NODAL/BMPR1A/LDB1/SMC3/POLR2L/POLR2G/YAP1/BCL9L/MED21/HMGA2/TBX3/KDM2B/LIG4/LEO1/ZSCAN10/SALL1/POLR2A/IGF2BP1/CDH2/SMAD2/SMAD4/JAG1/SALL4/POLR2E/ELAVL1/POLR2I/PAF1/EIF4ENIF1/POLR2F	65
GO:0006402	mRNA catabolic process	2.18197e-05	1.77567e-05	RPL22/HNRNPR/PUM1/PSMB2/AGO3/THRAP3/ZC3H12A/PSMA5/RC3H1/SMG7/HNRNPU/RPS7/ROCK2/PUM2/ZFP36L2/PSME4/RPS27A/XPO1/CNOT11/PSMD14/SSB/RPL37A/DIS3L2/TRIM71/RPSA/RPL29/PRKCD/DCP1A/RPL24/RPL35A/RPL9/HNRNPD/LSM6/RPS3A/RPL37/TNPO1/RPS23/TTC37/PPP2CA/ETF1/DND1/CNOT8/DXO/RPS18/SYNCRIP/RPS12/IGF2BP3/TBRG4/UPF3B/CNOT7/LSM1/RPL7/PABPC1/YWHAZ/AGO2/RPL8/RPS6/SECISBP2/NCBP1/PSMB7/RPL35/RPL12/SET/NUP214/VIM/CPEB3/EX…	124
GO:0006403	RNA localization	2.18197e-05	1.77567e-05	ZNF593/KHDRBS1/ZNHIT6/SMG7/NUP133/HNRNPU/AHCTF1/CPSF3/LRPPRC/XPO1/CCT7/WDR33/SSB/SEC13/NUP210/TGFBR2/SETD2/RBM15B/ATR/NMD3/EIF5A2/SENP2/G3BP2/NUP54/EIF4E/NUP155/CETN3/PHAX/PURA/RBM27/SLU7/NHP2/NUP153/FLOT1/DDX39B/SRSF3/NUP43/QKI/IGF2BP3/HNRNPA2B1/UPF3B/XPO7/RRS1/TERF1/ARC/CPSF1/NCBP1/NUP214/TSC1/NUP160/NXF1/SIDT2/AAAS/XPOT/NUP107/CCT2/ATXN2/SRSF9/RAN/HNRNPA1L2/TOMM20L/YY1/NOP10/PARN/SMG1/NUP93/NU…	86
GO:0006401	RNA catabolic process	2.18197e-05	1.77567e-05	RPL22/HNRNPR/LIN28A/PUM1/PSMB2/AGO3/THRAP3/ZC3H12A/PSMA5/RC3H1/SMG7/HNRNPU/RNASEH1/RPS7/ROCK2/PUM2/ZFP36L2/LRPPRC/PSME4/RPS27A/XPO1/CNOT11/PSMD14/SSB/RPL37A/DIS3L2/TRIM71/RPSA/RPL29/PRKCD/DCP1A/RPL24/RPL35A/RPL9/HNRNPD/LSM6/RPS3A/RPL37/TNPO1/RPS23/TTC37/PPP2CA/ETF1/DND1/CNOT8/DXO/RPS18/SYNCRIP/LIN28B/RPS12/IGF2BP3/TBRG4/UPF3B/CNOT7/LSM1/RPL7/POP1/PABPC1/YWHAZ/AGO2/RPL8/RPS6/SECISBP2/NCBP1/PSMB7/R…	133
GO:0050657	nucleic acid transport	2.18197e-05	1.77567e-05	ZNF593/KHDRBS1/SMG7/NUP133/HNRNPU/AHCTF1/CPSF3/LRPPRC/XPO1/WDR33/SSB/SEC13/NUP210/TGFBR2/SETD2/RBM15B/NMD3/EIF5A2/SENP2/G3BP2/NUP54/EIF4E/NUP155/CETN3/PHAX/PURA/RBM27/SLU7/NUP153/FLOT1/DDX39B/SRSF3/NUP43/QKI/IGF2BP3/HNRNPA2B1/UPF3B/XPO7/RRS1/ARC/CPSF1/NCBP1/NUP214/TSC1/NUP160/NXF1/SIDT2/AAAS/XPOT/NUP107/ATXN2/SRSF9/RAN/HNRNPA1L2/TOMM20L/SMG1/NUP93/NUTF2/DHX38/MYO1C/EIF5A/ALKBH5/CASC3/IGF2BP1/NUP8…	75
GO:0050658	RNA transport	2.18197e-05	1.77567e-05	ZNF593/KHDRBS1/SMG7/NUP133/HNRNPU/AHCTF1/CPSF3/LRPPRC/XPO1/WDR33/SSB/SEC13/NUP210/TGFBR2/SETD2/RBM15B/NMD3/EIF5A2/SENP2/G3BP2/NUP54/EIF4E/NUP155/CETN3/PHAX/PURA/RBM27/SLU7/NUP153/FLOT1/DDX39B/SRSF3/NUP43/QKI/IGF2BP3/HNRNPA2B1/UPF3B/XPO7/RRS1/ARC/CPSF1/NCBP1/NUP214/TSC1/NUP160/NXF1/SIDT2/AAAS/XPOT/NUP107/ATXN2/SRSF9/RAN/HNRNPA1L2/TOMM20L/SMG1/NUP93/NUTF2/DHX38/MYO1C/EIF5A/ALKBH5/CASC3/IGF2BP1/NUP8…	75
GO:0019827	stem cell population maintenance	2.3033e-05	1.87441e-05	SKI/LIN28A/ARID1A/MTF2/CDC73/LBH/ZFP36L2/DIS3L2/EOMES/GNL3/SOX2/HES1/REST/EIF4E/FGF2/NIPBL/MIR145/POU5F1/FOXO3/SMO/PTN/MED14/MCPH1/PCM1/LOXL2/FUT10/LSM1/HOOK3/PRDM14/ZNF706/KLF10/KDM4C/FANCC/NOTCH1/TET1/NODAL/BMPR1A/LDB1/SMC3/POLR2L/POLR2G/YAP1/BCL9L/MED21/HMGA2/TBX3/KDM2B/LIG4/LEO1/ZSCAN10/SALL1/POLR2A/IGF2BP1/CDH2/SMAD2/SMAD4/JAG1/SALL4/POLR2E/ELAVL1/POLR2I/PAF1/EIF4ENIF1/POLR2F	64
GO:0060562	epithelial tube morphogenesis	2.34797e-05	1.91077e-05	SKI/RNF207/MTHFR/EPHA2/LUZP1/ARID1A/PRKACB/BCL10/LMO4/GLMN/RBM15/TGFB2/RYR2/RPS7/SOX11/RHOB/SEMA4C/GLI2/ACVR1/EPHA4/TGFBR2/TRIM71/SETD2/RHOA/DAG1/WNT5A/IFT122/PLXND1/HES1/DLG1/CC2D2A/SLIT2/LIAS/LEF1/FGF2/FAT4/HHIP/IRX1/ADAMTS12/HAND1/PTK7/SRF/EPHA7/GJA1/AHI1/MTHFD1L/RALA/GLI3/CCM2/COBL/MET/SMO/PODXL/FZD3/RDH10/STK3/GRHL2/CTHRC1/MTSS1/MYC/FOXH1/PTCH1/LHX2/ABL1/TSC1/NOTCH1/STOX1/NODAL/DLG5/FGF8/ADM…	112
GO:0010639	negative regulation of organelle organization	2.59198e-05	2.10934e-05	SKI/STMN1/WASF2/CDC20/ODF2L/MTF2/LMNA/MYOC/CAMSAP2/NEK2/HNRNPU/GEN1/SPTBN1/ADD2/CAPG/CLASP1/XRCC5/TRIP12/DYNC1LI1/MAP4/TWF2/PRKCD/MCM2/MAP6D1/CTBP1/SLIT2/MAD2L1/MAP1B/APC/RAD50/UBE2B/PTTG1/SPDL1/PRELID1/TBC1D7/JARID2/PHF1/HMGA1/TTK/ATG5/ASF1A/FBXO5/MAD1L1/STYXL1/PPP1R9A/MET/MID1IP1/BCOR/HDAC6/PHF8/NAA10/BAG4/ARFGEF1/TERF1/UBR5/MTBP/KDM4C/PAX5/PHF2/SPTAN1/SET/SIRT1/TET1/SWAP70/NAT10/OTUB1/RBM14/CO…	132
GO:1901990	regulation of mitotic cell cycle phase transition	3.04179e-05	2.47539e-05	SYF2/SFN/PSMB2/CDC20/CDKN2C/GADD45A/CDC7/CDC14A/PSMA5/MUC1/CDC73/MDM4/NEK2/DTL/GJC2/SDCCAG8/ADAM17/GEN1/ZFP36L2/PSME4/ALMS1/DCTN1/CNOT11/CLASP1/PSMD14/CTDSP1/CUL3/UBE2E2/UBE2E1/DYNC1LI1/CDC25A/TPRA1/CEP63/SENP2/ANAPC4/CEP135/ANKRD17/MAD2L1/PLK4/JADE1/RAD17/APC/SKP1/CDC23/CDC25C/CNOT8/SPDL1/RIPK1/TUBB/AIF1/TTK/FBXO5/FGFR1OP/MAD1L1/HUS1/YWHAG/AKAP9/MEPCE/PRKAR2B/CUL1/EZH2/OFD1/DDX3X/CNOT7/PCM1/PKIA…	145
GO:0033044	regulation of chromosome organization	3.12421e-05	2.54247e-05	SKI/MTHFR/CDC20/MIER1/MTF2/PYGO2/ZBTB7B/MUC1/LMNA/SMG7/NEK7/NEK2/HNRNPU/TRAPPC12/GEN1/CCT7/XRCC5/CUL3/TRIP12/SETD5/TADA3/DYNC1LI1/GNL3/MCM2/ATR/BCL6/CTBP1/ANAPC4/HNRNPD/CAMK2D/MAD2L1/ING2/NIPBL/WDR70/APC/RAD50/UBE2B/CDC23/PTTG1/SPDL1/NSD1/JARID2/PHF1/HMGA1/SENP6/TTK/ATG5/ASF1A/FBXO5/MAD1L1/HNRNPA2B1/ZNHIT1/PAXIP1/BCOR/PHF8/NAA10/MCPH1/HMBOX1/TERF1/UBR5/MYC/KDM4C/PAX5/PHF2/RNF20/PHF19/CDK9/SET/SIR…	117
GO:0008033	tRNA processing	3.5564e-05	2.89418e-05	PUSL1/ZBTB8OS/TRIT1/TSEN15/TRMT1L/TARBP1/DDX1/PUS10/C2orf49/SSB/OSGEPL1/TYW5/TSEN2/ELP6/TRMT10C/TRMT44/TRMT10A/LSM6/RPP40/FARS2/RPP21/AARS2/MTO1/ADAT2/TYW1/PTCD1/POP7/PUS7/FTSJ1/POP1/CPSF1/TRMT10B/URM1/ANKRD16/SEPHS1/TRDMT1/NSUN6/NAT10/CLP1/TRMT112/RPUSD4/BCDIN3D/METTL1/RPPH1/TRMT5/FAM98B/RPP25/ELP5/TSEN54/ELAC1/CDK5RAP1/ADAT3/QTRT1/TSEN34/TRMU	55
GO:0030323	respiratory tube development	3.83294e-05	3.11923e-05	ERRFI1/STK40/HSPB11/MAN1A2/SOX11/PKDCC/GLI2/SP3/BMPR2/CREB1/THRB/TGFBR2/ACVR2B/DAG1/WNT5A/HEG1/HES1/EIF4E/SLC7A11/HHIP/FBXW7/SLC23A1/SPARC/FGF18/PTK7/SRF/PDGFA/PHF14/GLI3/TNS3/PLOD3/PTN/EIF4EBP1/CRH/RDH10/GRHL2/ZFPM2/AARD/RC3H2/NOTCH1/NODAL/DLG5/SFTPD/BMPR1A/FGF8/PPP1CA/DHCR7/YAP1/KRAS/GLI1/SPRY2/BMP4/MAP2K1/STRA6/CTSH/PKD1/ESRP2/ATXN1L/THRA/ITGA3/JMJD6/CCDC40/GATA6/SMAD2/CCBE1/ID1/SRSF6/TAB1/EP3…	69
GO:0042176	regulation of protein catabolic process	4.54283e-05	3.69693e-05	FAF1/GLMN/EFNA1/GBA/UCHL5/MDM4/DTL/RPS7/ODC1/TRIB2/ATRAID/SOCS5/XPO1/DYSF/PSMD14/SUMO1/BARD1/EPHA4/ATG4B/TIMP4/SMARCC1/ARIH2/WNT5A/GSK3B/TIPARP/USP13/MAGEF1/FBXL5/UBE2K/RCHY1/MAD2L1/FBXW7/LPCAT1/TAF9/APC/CSNK1A1/MAPK9/GPLD1/HSP90AB1/EEF1A1/UBE2J1/UFL1/SNX3/FYN/GJA1/RNF217/TNFAIP3/LATS1/SNX9/HECW1/CAV1/TIMP1/SNX12/BCAP31/CCAR2/RNF139/TRIB1/PTK2/VPS28/VCP/RGP1/FAM122A/UBQLN1/RAD23B/ALAD/WAC/PTEN/BR…	127
GO:0051168	nuclear export	4.90871e-05	3.99468e-05	ZNF593/SFN/KHDRBS1/SMG7/PTPN14/NUP133/CPSF3/DNAJC27/XPO1/WDR33/SSB/BARD1/SEC13/NUP210/SETD2/RBM15B/GSK3B/NMD3/LSG1/NUP54/EIF4E/NUP155/PHAX/HSPA9/RBM27/SLU7/NUP153/CCHCR1/DDX39B/SRSF3/NUP43/HNRNPA2B1/UPF3B/XPO7/RRS1/CPSF1/NCBP1/NUP214/TSC1/TCF7L2/NUP160/NXF1/AAAS/XPOT/NUP107/MDM2/RITA1/SRSF9/RAN/NEMF/AKAP13/PKD1/SMG1/NUP93/NUTF2/DHX38/EIF5A/TP53/ALKBH5/CASC3/NUP85/ALYREF/MALT1/NXT1/EIF6/SRSF6/CALR…	74
GO:0032886	regulation of microtubule-based process	4.93097e-05	4.0128e-05	STMN1/GPSM2/CAMSAP2/NEK2/HNRNPU/TRIM58/ROCK2/GEN1/XPO1/ALMS1/DCTN1/CLASP1/TTC21B/TRAF3IP1/PDCD6IP/RHOA/RASSF1/PARP3/CHMP2B/GSK3B/STAG1/MAP6D1/TCTEX1D2/PLK4/PRKAA1/MAP1B/APC/DIAPH1/PKHD1/SENP6/RAC1/GNAI1/AKAP9/MET/MID1IP1/HDAC6/MCPH1/UBXN2B/TERF1/GBA2/ABL1/FBXW5/ARMC4/SMC3/RASSF7/KIF18A/MARK2/ARL2/RBM14/CDK2AP2/PAK1/PHLDB1/CHEK1/FKBP4/MDM1/CLIP1/BORA/LAMP1/BBS4/PKD1/BBS2/KATNB1/CHMP1A/PAFAH1B1/RAN…	81
GO:0030010	establishment of cell polarity	5.38239e-05	4.38016e-05	PRKCZ/GPSM2/SDCCAG8/ROCK2/RAB10/WDPCP/DCTN1/ACTR1B/CLASP1/PARD3B/MAP4/RHOA/WNT5A/GSK3B/HES1/HTT/RUFY3/MAD2L1/MAP1B/SPDL1/PTK7/HSP90AB1/UST/FSCN1/AMOT/MCPH1/UBXN2B/ARFGEF1/PTK2/SAPCD2/BCCIP/BRSK2/PAX6/MARK2/FAM89B/CFL1/PAK1/RNF41/RAP1B/SPRY2/MPP5/HSP90AA1/MYO9A/PKD1/NDE1/CRK/PAFAH1B1/LLGL1/LLGL2/FBF1/CYTH1/NDC80/NSFL1C/FERMT1/MYH9/SH3BP1	56
GO:0090150	establishment of protein localization to membrane	5.67929e-05	4.62178e-05	RPL22/ICMT/SFN/ATP1B1/TP53BP2/RPS7/ITGB1BP1/YWHAQ/RAB10/PKDCC/SPTBN1/RPS27A/BCL2L11/RPL37A/ACSL3/BHLHE40-AS1/RPSA/RPL29/RPL24/ATG3/ZDHHC23/SEC62/RPL35A/RPL9/SRP72/COX18/MAPK10/RPS3A/ZDHHC11B/RPL37/RPS23/HSPA4/KIF13A/RPS18/SEC63/FYN/GOPC/RPS12/PEX3/GET4/YWHAG/ZDHHC2/VPS37A/GOLGA7/TRAM1/RPL7/YWHAZ/RPL8/ZDHHC21/RPS6/SEC61B/RPL35/RPL12/SEC61A2/ZDHHC6/RPLP2/PEX16/TIMM10/VPS37C/ZDHHC24/PAK1/C2CD5/RPS26…	113
GO:1901987	regulation of cell cycle phase transition	6.00542e-05	4.88718e-05	SYF2/SFN/PSMB2/CDC20/CDKN2C/GADD45A/CDC7/CDC14A/PSMA5/MUC1/CDC73/MDM4/NEK2/DTL/GJC2/SDCCAG8/ADAM17/GEN1/ZFP36L2/PSME4/ALMS1/DCTN1/CNOT11/CLASP1/PSMD14/CTDSP1/CUL3/UBE2E2/UBE2E1/DYNC1LI1/CDC25A/TPRA1/CEP63/SENP2/ANAPC4/CEP135/ANKRD17/MAD2L1/PLK4/JADE1/FBXW7/RAD17/APC/SKP1/CDC23/CDC25C/CNOT8/SPDL1/UIMC1/RIPK1/TUBB/AIF1/TTK/FBXO5/FGFR1OP/MAD1L1/HUS1/YWHAG/DBF4/AKAP9/MEPCE/PRKAR2B/CUL1/EZH2/PAXIP1/OF…	153
GO:0035196	production of miRNAs involved in gene silencing by miRNA	6.15619e-05	5.00988e-05	LIN28A/PUM1/AGO3/ZC3H12A/MYCN/PUM2/MRPL44/TRIM71/PPP3CA/SMAD1/RIPK1/LIN28B/HNRNPA2B1/AGO2/BCDIN3D/TARBP2/ZC3H10/NCOR2/BMP4/MAP2K1/SMAD3/ZC3H7A/TP53/DDX5/SMAD2/MAP2K2	26
GO:0016575	histone deacetylation	6.45805e-05	5.25553e-05	SKI/MIER1/ZBTB7B/HDAC4/TADA3/HDAC11/TBL1XR1/BCL6/CTBP1/REST/CAMK2D/PRDM5/SAP30/ING2/NIPBL/SAP30L/ZNHIT1/HDAC6/SIRT1/MTA2/BRMS1/RBM14/KDM5A/HDAC7/BAZ2A/SUDS3/BRMS1L/RCOR1/SIN3A/MORF4L1/TP53/PER1/HDAC5/SIRT7/AKAP8/SPHK2/HDAC10	37
GO:0000956	nuclear-transcribed mRNA catabolic process	7.91355e-05	6.44001e-05	RPL22/THRAP3/ZC3H12A/RC3H1/SMG7/RPS7/ZFP36L2/RPS27A/CNOT11/SSB/RPL37A/DIS3L2/RPSA/RPL29/DCP1A/RPL24/RPL35A/RPL9/LSM6/RPS3A/RPL37/RPS23/TTC37/PPP2CA/ETF1/CNOT8/DXO/RPS18/RPS12/UPF3B/CNOT7/LSM1/RPL7/PABPC1/AGO2/RPL8/RPS6/SECISBP2/NCBP1/RPL35/RPL12/CPEB3/EXOSC1/NANOS1/RPLP2/POLR2G/RPS26/RPL41/PAN2/RPLP0/PAN3/EXOSC8/RPS29/PARN/SMG1/RPL13/RPL26/RPL23A/RPL23/CASC3/TOB1/DDX5/RPL38/CTIF/RPL36/RPL18A/LSM4…	77
GO:0006614	SRP-dependent cotranslational protein targeting to membrane	8.01829e-05	6.52524e-05	RPL22/RPS7/RPS27A/RPL37A/BHLHE40-AS1/RPSA/RPL29/RPL24/RPL35A/RPL9/SRP72/RPS3A/RPL37/RPS23/RPS18/SEC63/RPS12/TRAM1/RPL7/RPL8/RPS6/SEC61B/RPL35/RPL12/SEC61A2/RPLP2/RPS26/RPL41/RPLP0/SRP54/RPS29/ZNF205-AS1/RPL13/RPL26/RPL23A/RPL23/RPL38/RPL36/RPL18A/RPL18/RPL13A/RPS11/RPS9/RPL28/RPS5/RPL3	46
GO:0007409	axonogenesis	8.23456e-05	6.70124e-05	EPHA2/LYPLA2/STMN1/SZT2/NEXN/BARHL2/CHRNB2/EFNA1/SEMA4A/NTRK1/LHX9/ENAH/RAB10/SOS1/NRXN1/SPTBN1/B3GNT2/SEMA4C/GLI2/NR4A2/CHN1/ITGA4/TRAK2/ALS2/BMPR2/RAPH1/NRP2/KLF7/CREB1/FN1/EPHA4/TOP2B/PLXNB1/CELSR3/RHOA/DAG1/TWF2/WNT5A/RPL24/ALCAM/GSK3B/SEMA5B/PLXND1/PIK3CB/SKIL/PIK3CA/EPHB3/FBXO45/SLIT2/APBB2/RUFY3/SPP1/ATOH1/UNC5C/GAB1/TRIO/MAP1B/SEMA6A/CDKL3/DBN1/PDLIM7/FLOT1/SYNGAP1/SRF/HSP90AB1/EPHA7/FYN/…	149
GO:0008380	RNA splicing	9.27927e-05	7.55143e-05	HNRNPR/SYF2/RNU11/KHDRBS1/ZBTB8OS/THRAP3/SF3A3/RRAGC/RBMXL1/RBM15/DDX20/CLK2/PRCC/TSEN15/HNRNPU/CPSF3/DDX1/HNRNPLL/PCBP1/TIA1/MPHOSPH10/GCFC2/USP39/C2orf49/WDR33/PRPF40A/CLK1/PPIL3/TSEN2/RBM15B/ISY1/TRA2B/DHX15/REST/HNRNPD/LSM6/SREK1/FAM172A/PPP2CA/DDX46/ZMAT2/GEMIN5/SLU7/PRPF4B/DDX39B/SRSF3/USP49/CDC5L/SYNCRIP/WTAP/QKI/HNRNPA2B1/RP9/CDK13/LUC7L2/GEMIN8/PQBP1/NONO/HNRNPH2/UPF3B/CCAR2/LSM1/TGS1/ES…	149
GO:0003279	cardiac septum development	9.56034e-05	7.78016e-05	LUZP1/LMO4/RBM15/MDM4/TGFB2/SOX11/SNX17/LTBP1/ACVR1/BMPR2/NRP2/TGFBR2/WNT5A/HEG1/PLXND1/HES1/SLIT2/ANK2/HAND1/PTK7/PRDM1/HEY2/SMO/HEY1/ZFPM2/TGFBR1/NOTCH1/BMPR1A/FGF8/PARVA/MDM2/TBX3/HECTD1/BMP4/SMAD6/STRA6/SALL1/ZFPM1/TP53/MYH10/ZBTB14/GATA6/SMAD7/SMAD4/JAG1/SALL4/DNM2/TAB1	48
GO:0032984	protein-containing complex disassembly	9.66239e-05	7.8632e-05	MRPL20/STMN1/ARID1A/KIF2C/GBA/DAP3/MRPL24/CAMSAP2/SPTBN1/MTIF2/ADD2/MRPL53/CAPG/VAMP8/CLASP1/FZD5/MRPL44/SMARCC1/APEH/TWF2/PBRM1/CHMP2B/GSK3B/EIF5A2/MRPL47/MAP6D1/WDR1/MRPL1/MAP1B/GFM2/APC/WNT8A/ETF1/CSNK1A1/MRPL22/HMGA1/MRPL2/SNX14/MTRF1L/CAV1/MRPS33/MID1IP1/HDAC6/MCTS1/ASPH/MRPL13/MYC/VCP/UBQLN1/MRPL50/SPTAN1/SET/KIF5B/FRAT1/FRAT2/SWAP70/KIF18A/MRPL16/TRMT112/CFL1/PPP1CA/MRPL21/UVRAG/RDX/HSPA8/…	111
GO:0006613	cotranslational protein targeting to membrane	9.66239e-05	7.8632e-05	RPL22/RPS7/RPS27A/RPL37A/BHLHE40-AS1/RPSA/RPL29/RPL24/SEC62/RPL35A/RPL9/SRP72/RPS3A/RPL37/RPS23/RPS18/SEC63/RPS12/TRAM1/RPL7/RPL8/RPS6/SEC61B/RPL35/RPL12/SEC61A2/RPLP2/RPS26/RPL41/RPLP0/SRP54/RPS29/ZNF205-AS1/RPL13/RPL26/RPL23A/RPL23/RPL38/RPL36/RPL18A/RPL18/RPL13A/RPS11/RPS9/RPL28/RPS5/RPL3	47
GO:0072599	establishment of protein localization to endoplasmic reticulum	0.000103888	8.45432e-05	RPL22/RYR2/RPS7/RAB10/RPS27A/RPL37A/BHLHE40-AS1/RPSA/RPL29/RPL24/SEC62/RPL35A/RPL9/SRP72/RPS3A/SPCS3/RPL37/RPS23/RPS18/SEC63/RPS12/TRAM1/RPL7/RPL8/RPS6/SEC61B/RPL35/RPL12/SEC61A2/RPLP2/RPS26/RPL41/RPLP0/SRP54/RPS29/ZNF205-AS1/RPL13/RPL26/RPL23A/RPL23/RPL38/RPL36/RPL18A/RPL18/RPL13A/RPS11/RPS9/RPL28/RPS5/RPL3/PMM1	51
GO:0002181	cytoplasmic translation	0.000105605	8.59412e-05	LIN28A/ZC3H15/RPSA/TMA7/RPL29/RPL24/CNBP/NCK1/EIF4A2/RPL35A/CPEB2/RPL9/RPS23/ETF1/RPL26L1/RWDD1/EIF4H/FTSJ1/MCTS1/EIF4EBP1/RPL8/DPH7/HSPA14/CPEB3/EIF3A/DNAJC24/RBM4/EIF4B/RPS26/RPL41/RPLP0/DENR/RPS29/DPH6/EIF4A1/RPL26/RPL38/RPL36/RPL18A/RPL18/RPL13A/DRG1/EIF3D/EIF3L	44
GO:0014020	primary neural tube formation	0.000107357	8.73666e-05	SKI/MTHFR/LUZP1/ARID1A/PRKACB/BCL10/LMO4/GLMN/TGFB2/RPS7/SEMA4C/TRIM71/SETD2/WNT5A/IFT122/CC2D2A/LIAS/PTK7/MTHFD1L/RALA/COBL/FZD3/GRHL2/CTHRC1/PTCH1/LHX2/ABL1/TSC1/NODAL/ADM/CFL1/LRP6/ALX1/APAF1/KDM2B/BMP4/MTHFD1/BBS4/PFN1/DVL2/SALL4/PRKACA/VASP	43
GO:0015931	nucleobase-containing compound transport	0.000115493	9.39873e-05	ZNF593/KHDRBS1/SLC25A24/SMG7/NUP133/HNRNPU/AHCTF1/CPSF3/LRPPRC/XPO1/WDR33/SSB/SEC13/NUP210/TGFBR2/SETD2/RBM15B/SLC35A5/SLC33A1/NMD3/EIF5A2/SENP2/G3BP2/NUP54/EIF4E/NUP155/CETN3/PHAX/PURA/SLC35A4/RBM27/SLU7/RIPK1/NUP153/FLOT1/DDX39B/SRSF3/GJA1/NUP43/QKI/IGF2BP3/HNRNPA2B1/SLC35A2/UPF3B/ABCD1/XPO7/RRS1/ARC/CPSF1/NCBP1/NUP214/TSC1/CALHM1/NUP160/NXF1/SIDT2/AAAS/XPOT/NUP107/ATXN2/SRSF9/RAN/HNRNPA1L2/TOM…	86
GO:0071897	DNA biosynthetic process	0.000118101	9.61101e-05	SMG7/NEK7/NEK2/DTL/SPRTN/HNRNPU/RPS27A/CCT7/REV1/BMPR2/XRCC5/TREX1/PARP3/ATR/TERC/RFC1/RCHY1/HNRNPD/FGF2/POLK/RAD50/NHP2/DDX39B/HSP90AB1/REV3L/GJA1/HNRNPA2B1/POLM/POLD2/PPIA/RFC2/POLA1/HMBOX1/TERF1/GRHL2/MYC/CHRAC1/VCP/POLE3/SIRT1/ANKRD1/NAT10/CCT2/UBC/POLE/DACH1/LIG4/TFDP1/TINF2/ZBTB1/HSP90AA1/NOP10/PIF1/POLG/PARN/SH2B1/ACD/RPA1/ARRB2/TP53/WRAP53/CTC1/UBB/POLG2/TEN1/TK1/TYMS/POLI/PCNA/SRC/CDKN2D…	73
GO:0090305	nucleic acid phosphodiester bond hydrolysis	0.000120041	9.76891e-05	AGO3/ZC3H12A/TSEN15/PGBD5/EXO1/RNASEH1/CPSF3/DDX1/GEN1/RPS27A/APLF/PGAP1/MRPL44/DIS3L2/OGG1/TSEN2/EXOG/TREX1/DCP1A/HMCES/NOP14/RFC1/N4BP2/POLK/RAD50/G3BP1/CNOT8/NHP2/RPP40/TDP2/ZNRD1/RPP21/GTF2H4/DXO/RRP36/REV3L/ENPP3/ENPP1/POLD2/RFC2/POP7/CNOT7/RRS1/POP1/AGO2/CPSF1/RMRP/NCBP1/XPA/REXO4/DCLRE1C/DNA2/EXOSC1/FEN1/TUT1/MUS81/PCF11/PIWIL4/ENDOD1/ZC3H12C/PAN2/APAF1/UBC/POLE/PAN3/HMGB1/EXOSC8/ERCC5/RPP…	103
GO:0070507	regulation of microtubule cytoskeleton organization	0.000121233	9.86591e-05	STMN1/GPSM2/CAMSAP2/NEK2/HNRNPU/ROCK2/GEN1/XPO1/ALMS1/DCTN1/CLASP1/TRAF3IP1/PDCD6IP/RHOA/RASSF1/PARP3/CHMP2B/GSK3B/STAG1/MAP6D1/PLK4/PRKAA1/MAP1B/APC/PKHD1/SENP6/RAC1/GNAI1/AKAP9/MET/MID1IP1/HDAC6/MCPH1/UBXN2B/TERF1/GBA2/ABL1/FBXW5/SMC3/RASSF7/KIF18A/MARK2/ARL2/RBM14/CDK2AP2/PAK1/PHLDB1/CHEK1/FKBP4/MDM1/CLIP1/BORA/PKD1/KATNB1/CHMP1A/PAFAH1B1/RANGRF/CDK5R1/TRIM37/CLTC/VPS4B/NSFL1C/SPEF1/CEP250/AUR…	70
GO:0000184	nuclear-transcribed mRNA catabolic process, nonsense-mediated decay	0.000129252	0.000105185	RPL22/SMG7/RPS7/RPS27A/RPL37A/RPSA/RPL29/DCP1A/RPL24/RPL35A/RPL9/RPS3A/RPL37/RPS23/PPP2CA/ETF1/RPS18/RPS12/UPF3B/RPL7/PABPC1/RPL8/RPS6/SECISBP2/NCBP1/RPL35/RPL12/RPLP2/RPS26/RPL41/RPLP0/RPS29/PARN/SMG1/RPL13/RPL26/RPL23A/RPL23/CASC3/RPL38/CTIF/RPL36/RPL18A/RPL18/RPL13A/RPS11/RPS9/RPL28/RPS5/RPL3	50
GO:0031023	microtubule organizing center organization	0.000129252	0.000105185	GADD45A/SSX2IP/SLC16A1/NEK2/SDCCAG8/ROCK2/GEN1/XPO1/ALMS1/DCTN1/CLASP1/PDCD6IP/CHMP2B/CEP63/CEP135/PLK4/CETN3/PKHD1/TUBE1/HEPACAM2/ARHGEF10/MCPH1/PCM1/UBXN2B/CNTLN/FBXW5/ARL2/SAC3D1/RBM14/C2CD3/UVRAG/CHEK1/CDK2/MDM1/PPP1R12A/HAUS2/BBS4/CCDC78/NDE1/E2F4/PARD6A/CHMP1A/PAFAH1B1/TRIM37/CEP192/HAUS1/VPS4B/RTTN/NSFL1C/CEP250/PARD6B/AURKA/WDR62/CHMP2A	54
GO:0006914	autophagy	0.000129252	0.000105185	MFN2/VPS13D/SESN2/ZC3H12A/RRAGC/TMEM59/SH3GLB1/FNBP1L/HAX1/GBA/ABL2/EXOC8/LGALS8/HK2/VAMP8/TMEM150A/BCL2L11/STAM2/FZD5/ATG9A/ATG4B/RAB5A/WDR6/NPRL2/CHMP2B/ATG3/ATP6V1A/GSK3B/PIK3R4/PIK3CB/PIK3CA/MFN1/USP13/HTT/TBC1D14/EXOC1/WDFY3/CISD2/SYNPO2/MFSD8/RAB33B/SCOC/FBXW7/PRKAA1/ATG10/ATG12/RAB24/SQSTM1/ATP6V1G2/RAB23/EEF1A1/SNX14/RRAGD/MAP3K7/ATG5/FOXO3/SESN1/EPM2A/NOD1/LAMTOR4/NAMPT/MET/DHRSX/SRPX/FU…	155
GO:0061919	process utilizing autophagic mechanism	0.000129252	0.000105185	MFN2/VPS13D/SESN2/ZC3H12A/RRAGC/TMEM59/SH3GLB1/FNBP1L/HAX1/GBA/ABL2/EXOC8/LGALS8/HK2/VAMP8/TMEM150A/BCL2L11/STAM2/FZD5/ATG9A/ATG4B/RAB5A/WDR6/NPRL2/CHMP2B/ATG3/ATP6V1A/GSK3B/PIK3R4/PIK3CB/PIK3CA/MFN1/USP13/HTT/TBC1D14/EXOC1/WDFY3/CISD2/SYNPO2/MFSD8/RAB33B/SCOC/FBXW7/PRKAA1/ATG10/ATG12/RAB24/SQSTM1/ATP6V1G2/RAB23/EEF1A1/SNX14/RRAGD/MAP3K7/ATG5/FOXO3/SESN1/EPM2A/NOD1/LAMTOR4/NAMPT/MET/DHRSX/SRPX/FU…	155
GO:0009451	RNA modification	0.000129252	0.000105185	PUSL1/TRIT1/NSUN4/RBM15/TRMT1L/TARBP1/PUS10/SSB/OSGEPL1/TYW5/RPUSD3/ELP6/RBM15B/TRMT10C/TRMT44/ZCCHC4/RBM47/TRMT10A/DIMT1/NHP2/CMTR1/AARS2/MTO1/ADAT2/TFB1M/WTAP/MEPCE/PUS7/FTSJ1/TGS1/TRMT10B/URM1/ANKRD16/SEPHS1/TRDMT1/NSUN6/METTL15/NAT10/ALKBH3/TRMT112/FDXACB1/RPUSD4/NOP2/EMG1/PUS7L/BCDIN3D/METTL1/TRMT5/NOP10/TSR3/PARN/CMTR2/ELP5/ALKBH5/MRM1/FTSJ3/JMJD6/CDK5RAP1/PCIF1/ADAT3/QTRT1/TRMU/ADARB1	63
GO:0006261	DNA-dependent DNA replication	0.000129252	0.000105185	CDC7/NUCKS1/RNASEH1/GEN1/ORC4/ORC2/MCM2/SENP2/BCL6/BOD1L1/RFC1/FBXW7/MSH3/PURA/HMGA1/MCM3/MMS22L/REV3L/FBXO5/POLD2/RFC2/DBF4/MCM7/LRWD1/POLA1/GINS4/MCMDC2/TERF1/CCNE2/RRM2B/RECQL4/POLE3/CDK9/DNA2/SMC3/FEN1/CDK2/HELB/CDK2AP1/POLE/DACH1/RAD51/INO80/TIPIN/POLG/BLM/EME2/DNAJA3/RPA1/DBF4B/POLG2/ALYREF/PCNA/MGME1/RTEL1/CDC34/CCNE1/LIG1/PNKP/CHEK2	60
GO:0016072	rRNA metabolic process	0.000129252	0.000105185	NSUN4/ZNHIT6/HEATR1/RPS7/TAF1B/NOL10/GTF3C2/WDR43/MPHOSPH10/IMP4/WDR12/RRP9/RPL35A/NOP14/LYAR/ZCCHC4/UTP3/MRPL1/LSM6/DIMT1/NSA2/SRFBP1/WDR55/NHP2/RPP40/BYSL/RRP36/MDN1/TFB1M/DDX56/SBDS/POP7/UTP14A/RRS1/RPL7/RPS6/RMRP/SPIN1/IPPK/RPL35/REXO4/SIRT1/EXOSC1/NPM3/METTL15/NAT10/WDR74/TRMT112/FDXACB1/PIH1D2/NOP2/EMG1/PA2G4/PWP1/DDX54/DHX37/DDX51/NOC4L/GTF3A/EXOSC8/ANG/BRF1/NOP10/RPP25/IMP3/ISG20/TSR3/MPH…	89
GO:1901796	regulation of signal transduction by p53 class mediator	0.000129252	0.000105185	TAF12/RBBP4/MUC1/MDM4/SMYD2/TP53BP2/EXO1/RPS7/SPRED2/BARD1/ING5/BRPF1/ATRIP/ATR/ING2/PRKAA1/TAF9/RAD17/JMY/RAD50/EHMT2/HUS1/RFC2/TAF6/RRS1/TP53INP1/RRM2B/TAF2/TAF3/SIRT1/DNA2/ANKRD1/MTA2/CHEK1/NOP2/CHD4/CDK2/DYRK2/MDM2/NUAK1/TRIAP1/SUPT16H/BDKRB2/PPP1R13B/AKT1/SPRED1/BLM/BANP/RPA1/TP53/RPL26/UBB/TOP3A/CDK5R1/RFFL/RPL23/HEXIM1/DDX5/SNAI1/AURKA/TAF4/MBD3/PIN1/MIF/CHEK2/EP300/DYRK1A/PTTG1IP	68
GO:0031050	dsRNA processing	0.000138487	0.0001127	LIN28A/PUM1/AGO3/ZC3H12A/MYCN/PUM2/MRPL44/TRIM71/PPP3CA/SMAD1/RIPK1/LIN28B/HNRNPA2B1/AGO2/RMRP/BCDIN3D/TARBP2/ZC3H10/NCOR2/BMP4/MAP2K1/SMAD3/ZC3H7A/TP53/DDX5/SMAD2/MAP2K2	27
GO:0070918	production of small RNA involved in gene silencing by RNA	0.000138487	0.0001127	LIN28A/PUM1/AGO3/ZC3H12A/MYCN/PUM2/MRPL44/TRIM71/PPP3CA/SMAD1/RIPK1/LIN28B/HNRNPA2B1/AGO2/RMRP/BCDIN3D/TARBP2/ZC3H10/NCOR2/BMP4/MAP2K1/SMAD3/ZC3H7A/TP53/DDX5/SMAD2/MAP2K2	27
GO:0001841	neural tube formation	0.000150919	0.000122817	SKI/MTHFR/LUZP1/ARID1A/PRKACB/BCL10/LMO4/GLMN/TGFB2/RPS7/SOX11/SEMA4C/TRIM71/SETD2/WNT5A/IFT122/CC2D2A/LIAS/PTK7/MTHFD1L/RALA/COBL/FZD3/STK3/GRHL2/CTHRC1/PTCH1/LHX2/ABL1/TSC1/NODAL/ADM/CFL1/LRP6/ALX1/APAF1/KDM2B/BMP4/MTHFD1/BBS4/PFN1/DVL2/SALL4/PRKACA/VASP	45
GO:0045047	protein targeting to ER	0.000159063	0.000129444	RPL22/RPS7/RPS27A/RPL37A/BHLHE40-AS1/RPSA/RPL29/RPL24/SEC62/RPL35A/RPL9/SRP72/RPS3A/SPCS3/RPL37/RPS23/RPS18/SEC63/RPS12/TRAM1/RPL7/RPL8/RPS6/SEC61B/RPL35/RPL12/SEC61A2/RPLP2/RPS26/RPL41/RPLP0/SRP54/RPS29/ZNF205-AS1/RPL13/RPL26/RPL23A/RPL23/RPL38/RPL36/RPL18A/RPL18/RPL13A/RPS11/RPS9/RPL28/RPS5/RPL3/PMM1	49
GO:1902850	microtubule cytoskeleton organization involved in mitosis	0.000159063	0.000129444	STMN1/CDC20/GPSM2/MSTO1/NEK2/TBCE/HNRNPU/DCTN1/ACTR1B/CLASP1/SETD2/MAP4/RHOA/PARP3/CHMP2B/STAG1/HTT/MAD2L1/SPDL1/KIFC1/TTK/SBDS/GNAI1/ARHGEF10/MCPH1/UBXN2B/VCP/SAPCD2/SMC3/BCCIP/PAX6/AAAS/RAN/MZT1/BORA/SPRY2/KIF23/PKD1/NDE1/CHMP1A/PAFAH1B1/TUBG1/KPNB1/CLTC/NDC80/CEP192/VPS4B/NSFL1C/AURKA/WDR62/CHMP2A/CHEK2/DRG1	53
GO:0018205	peptidyl-lysine modification	0.000160659	0.000130743	PLOD1/TAF12/MTF2/PYGO2/MUC1/ASH1L/LMNA/SMYD2/NUP133/ARID4B/NCOA1/SUPT7L/BCL11A/EPC2/ATF2/SUMO1/METTL21A/HDAC4/ING5/SETD5/BRPF1/TADA3/NUP210/SETD2/WDR82/GNL3/SENP7/NAA50/MSL2/PLOD2/MECOM/ACTL6A/SENP2/CTBP1/NUP54/LEF1/PRDM5/JADE1/NUP155/PRKAA1/TAF9/JADE2/EGR1/NSD1/SIRT5/JARID2/NUP153/EHMT2/PHF1/SUPT3H/SENP6/MAP3K7/ATG5/BEND3/NUP43/PHF10/ZMIZ2/TRRAP/PLOD3/ING3/EZH2/PAXIP1/ZBED1/BCOR/JADE3/HDAC6/LOXL…	128
GO:0007369	gastrulation	0.000166259	0.000135301	EPHA2/SYF2/ARID1A/RNF2/CDC73/CLASP1/ACVR2A/ACVR1/ITGA4/ITGAV/BMPR2/FN1/CUL3/EOMES/TGFBR2/ACVR2B/SETD2/COL7A1/DAG1/WNT5A/COL8A1/POGLUT1/SOX2/UGDH/LEF1/SMAD1/MIR145/HAND1/POU5F1/SRF/LAMB1/AMOT/CER1/RPS6/NR4A3/NODAL/BMPR1A/FGF8/LDB1/RIC8A/TENM4/PHLDB1/LRP6/ITGA7/HMGA2/BMP4/LEO1/SMAD3/MMP15/FOXC2/DVL2/TP53/ITGA3/PRKAR1A/ITGB4/TWSG1/GATA6/SMAD2/SMAD4/MKKS/TGIF2/MMP9/SNAI1/PRKACA/PAF1/NF2/ETS2/ITGB2/PO…	69
GO:0043414	macromolecule methylation	0.000166259	0.000135301	ICMT/MTHFR/NSUN4/MTF2/RBM15/TDRKH/PYGO2/ASH1L/LMNA/METTL11B/TRMT1L/SMYD2/TARBP1/ARID4B/FAM98A/FBXO11/METTL21A/SETD5/SETD2/RBM15B/WDR82/TRMT10C/MECOM/PIK3CA/TRMT44/ZCCHC4/TRMT10A/PRDM5/DIMT1/ETF1/NSD1/JARID2/KDM1B/EHMT2/PHF1/CMTR1/MTO1/PRDM13/BEND3/PCMT1/TFB1M/WTAP/MEPCE/EZH2/PAXIP1/BCOR/FTSJ1/ASH2L/TGS1/PRDM14/GRHL2/MYC/KDM4C/PAX5/TRMT10B/RNF20/PHF19/TRDMT1/NSUN6/SIRT1/TET1/METTL15/WT1/MTA2/TRMT1…	104
GO:0070920	regulation of production of small RNA involved in gene silencing by RNA	0.000166876	0.000135803	LIN28A/ZC3H12A/MYCN/PPP3CA/RIPK1/RMRP/BCDIN3D/TARBP2/ZC3H10/NCOR2/BMP4/MAP2K1/TP53/DDX5/MAP2K2	15
GO:0001843	neural tube closure	0.000169018	0.000137546	SKI/MTHFR/ARID1A/PRKACB/BCL10/LMO4/GLMN/TGFB2/RPS7/SEMA4C/TRIM71/SETD2/WNT5A/IFT122/CC2D2A/LIAS/PTK7/MTHFD1L/RALA/COBL/FZD3/GRHL2/CTHRC1/PTCH1/LHX2/ABL1/TSC1/ADM/LRP6/ALX1/APAF1/KDM2B/BMP4/MTHFD1/BBS4/PFN1/DVL2/SALL4/PRKACA/VASP	40
GO:0007163	establishment or maintenance of cell polarity	0.000189069	0.000153864	PRKCZ/KIF2C/GPSM2/LMNA/CRB1/SDCCAG8/ROCK2/RHOB/RAB10/WDPCP/DCTN1/ACTR1B/ACTR3/CLASP1/PARD3B/PDCD6IP/MAP4/RHOA/WNT5A/GSK3B/HES1/DLG1/HTT/WDR1/RUFY3/MAD2L1/FAT1/MAP1B/SPDL1/PTK7/HSP90AB1/DST/MAP7/UST/FSCN1/AMOT/MCPH1/UBXN2B/ARFGEF1/PTK2/LHX2/SAPCD2/DLG5/BCCIP/BRSK2/PARVA/LIN7C/PAX6/MARK2/FAM89B/CFL1/PAK1/RNF41/RAP1B/LIN7A/RHOF/SPRY2/MPP5/HSP90AA1/MYO9A/PKD1/NDE1/SPN/PARD6A/CRK/PAFAH1B1/LLGL1/LLGL2/…	76
GO:1903798	regulation of production of miRNAs involved in gene silencing by miRNA	0.000197125	0.00016042	LIN28A/ZC3H12A/MYCN/PPP3CA/RIPK1/BCDIN3D/TARBP2/ZC3H10/NCOR2/BMP4/MAP2K1/TP53/DDX5/MAP2K2	14
GO:0051348	negative regulation of transferase activity	0.000197125	0.00016042	ERRFI1/SFN/CDKN2C/GADD45A/GBA/RGS2/DUSP10/HNRNPU/RPS7/ITGB1BP1/TRIB2/MYCNOS/SOCS5/SPRED2/DUSP19/NPRL2/PARP3/DUSP7/PRKCD/GSK3B/HEG1/NCK1/CAMK2N2/EIF4A2/ZFYVE28/MAD2L1/APC/PPP2CA/SPRY4/RGS14/DUSP22/IBTK/TNFAIP3/LATS1/FBXO5/FGFR1OP/PRKAR1B/YWHAG/PRKAR2B/CAV1/WEE2/TERF1/PKIA/TRIB1/CDKN2A/CDKN2B/GNAQ/ABL1/PHPT1/SIRT1/PTEN/DUSP5/SMPD1/PTPN6/LRP6/GPRC5A/TARBP2/CORO1C/SH2B3/TAOK3/RB1/SPRY2/IRS2/BMP4/BAG5…	97
GO:0006364	rRNA processing	0.000202073	0.000164446	NSUN4/ZNHIT6/HEATR1/RPS7/NOL10/WDR43/MPHOSPH10/IMP4/WDR12/RRP9/RPL35A/NOP14/LYAR/ZCCHC4/UTP3/MRPL1/LSM6/DIMT1/NSA2/SRFBP1/WDR55/NHP2/RPP40/BYSL/RRP36/MDN1/TFB1M/DDX56/SBDS/POP7/UTP14A/RRS1/RPL7/RPS6/RMRP/RPL35/REXO4/SIRT1/EXOSC1/NPM3/METTL15/NAT10/WDR74/TRMT112/FDXACB1/PIH1D2/NOP2/EMG1/PA2G4/DDX54/DHX37/DDX51/NOC4L/EXOSC8/NOP10/RPP25/IMP3/ISG20/TSR3/MPHOSPH6/TSR1/PELP1/RPL26/ZNHIT3/MRM1/UTP18/FTS…	77
GO:1990778	protein localization to cell periphery	0.000212141	0.000172639	PRKCZ/ARHGEF16/EPHA2/TMEM59/EFCAB7/GPSM2/ATP1B1/ITGB1BP1/ROCK2/EFR3B/RAB10/PKDCC/TTC7A/SPTBN1/RTKN/VAMP8/TMEM150A/LYPD1/ACSL3/DAG1/ZDHHC23/P2RY1/AP2M1/DLG1/KCNIP4/WDR19/MAPK10/TSPAN5/ANK2/RAPGEF2/FCHO2/RAPGEF6/SQSTM1/KIF13A/FLOT1/GOPC/EPB41L2/STX7/MAP7/ACTB/GNAI1/ADAM22/AP4M1/CNPY4/CAV1/WNK3/GPC4/BAG4/GOLGA7/KCNB2/EFR3A/DENND4C/PTCH1/SAPCD2/CACNB2/GPR158/KIF5B/LGI1/LIN7C/SYTL2/PICALM/RDX/SCN3B/TN…	104
GO:0032535	regulation of cellular component size	0.000212548	0.000172971	CLCN6/HP1BP3/BARHL2/HAX1/SEMA4A/AKT3/SPTBN1/ADD2/CAPG/SEMA4C/NCK2/ACTR3/ALS2/BMPR2/ABI2/CREB1/FN1/ARPC4/BRK1/RAB5A/RHOA/TWF2/PRKCD/WNT5A/GSK3B/SEMA5B/NCK1/AP2M1/DLG1/WDR1/SLIT2/RUFY3/SPP1/CLCN3/SLC12A7/IL7R/MAP1B/JMY/RASA1/SEMA6A/PRR16/SLC12A2/CDKL3/CDHR2/PFN3/DBN1/SRF/HSP90AB1/EPHA7/LATS1/SNX9/RAC1/PPP1R9A/LAMTOR4/SLC12A9/WASL/ARHGAP4/CLN8/DPYSL2/BAG4/ARFGEF1/GBA2/ARPC5L/SPTAN1/ABL1/TSC1/VAV2/AN…	120
GO:0060606	tube closure	0.000218088	0.000177479	SKI/MTHFR/ARID1A/PRKACB/BCL10/LMO4/GLMN/TGFB2/RPS7/SEMA4C/TRIM71/SETD2/WNT5A/IFT122/CC2D2A/LIAS/PTK7/MTHFD1L/RALA/COBL/FZD3/GRHL2/CTHRC1/PTCH1/LHX2/ABL1/TSC1/ADM/LRP6/ALX1/APAF1/KDM2B/BMP4/MTHFD1/BBS4/PFN1/DVL2/SALL4/PRKACA/VASP	40
GO:0098781	ncRNA transcription	0.000231841	0.000188671	RPAP2/RPRD2/POU2F1/INTS7/TAF1B/GTF3C2/GTF2E1/TAF9/ELL2/PHAX/INTS1/TAF6/INTS10/INTS9/GTF2E2/SNAPC3/SPIN1/IPPK/NCBP1/CDK9/NPM3/POLR2L/POLR2G/INTS4/SP1/NABP2/PWP1/GTF3A/USPL1/GTF2F2/ANG/GTF2A1/CCNK/BRF1/SNAPC5/POLR2A/TP53/SIRT7/POLR2E/GTF2F1/SMARCA4/ELL/POLR2I/SMARCB1/POLR2F	45
GO:0006612	protein targeting to membrane	0.000284754	0.000231731	RPL22/ICMT/RPS7/ITGB1BP1/RPS27A/RPL37A/BHLHE40-AS1/RPSA/RPL29/RPL24/ATG3/ZDHHC23/SEC62/RPL35A/RPL9/SRP72/RPS3A/ZDHHC11B/RPL37/RPS23/RPS18/SEC63/FYN/RPS12/PEX3/ZDHHC2/VPS37A/GOLGA7/TRAM1/RPL7/RPL8/ZDHHC21/RPS6/SEC61B/RPL35/RPL12/SEC61A2/ZDHHC6/RPLP2/PEX16/VPS37C/ZDHHC24/PAK1/C2CD5/RPS26/RPL41/RAB3IP/RPLP0/VPS37B/SRP54/RPS29/ZDHHC22/SLC51B/ZNF205-AS1/ZDHHC7/RPL13/MYO1C/RPL26/RPL23A/CDK5R1/RPL23/RPL…	73
GO:0007098	centrosome cycle	0.000284754	0.000231731	GADD45A/SSX2IP/SLC16A1/NEK2/SDCCAG8/ROCK2/GEN1/XPO1/ALMS1/DCTN1/PDCD6IP/CHMP2B/CEP63/CEP135/PLK4/CETN3/PKHD1/TUBE1/HEPACAM2/ARHGEF10/MCPH1/PCM1/UBXN2B/CNTLN/FBXW5/ARL2/SAC3D1/RBM14/C2CD3/UVRAG/CHEK1/CDK2/MDM1/PPP1R12A/HAUS2/BBS4/NDE1/PARD6A/CHMP1A/TRIM37/CEP192/HAUS1/VPS4B/RTTN/NSFL1C/CEP250/PARD6B/AURKA/WDR62/CHMP2A	50
GO:0044839	cell cycle G2/M phase transition	0.000284754	0.000231731	SYF2/KHDRBS1/PSMB2/CDC7/PSMA5/NEK2/DTL/SDCCAG8/PPP1CB/PSME4/ALMS1/DCTN1/CLASP1/PSMD14/CDC25A/CEP63/CEP135/CCNA2/PLK4/RAD17/SKP1/CDC25C/FBXW11/UIMC1/TUBB/LATS1/FBXO5/FGFR1OP/FBXL18/HUS1/YWHAG/AKAP9/PRKAR2B/CUL1/PAXIP1/OFD1/PCM1/PKIA/TAF2/CDKN2B/PSMB7/SSNA1/MASTL/STOX1/FBXL15/BRSK2/PPME1/CEP57/CHEK1/CDK2/CDK4/HMGA2/PHLDA1/PPP1R12A/CEP290/NEDD1/TAOK3/DYNLL1/PSMD9/BORA/HSP90AA1/HAUS2/SIN3A/PSMA4/BLM/…	91
GO:0007265	Ras protein signal transduction	0.000299333	0.000243596	GNB1/ARHGEF16/MFN2/STMN1/WASF2/DHCR24/SSX2IP/GPSM2/NTRK1/MYOC/ABL2/TGFB2/ROCK2/RHOB/DNAJC27/RAB10/SOS1/RTKN/MAP4K4/GPR17/ALS2/ABI2/CUL3/BRK1/RAB5A/RHOA/RASSF1/RABL3/HEG1/RAP2B/ARHGEF26/MCF2L2/BCL6/RAB28/G3BP2/CCNA2/FGF2/RAB33B/RAPGEF2/FBXO8/TRIO/RASA1/RAPGEF6/SPRY4/ARHGEF37/G3BP1/RAB24/SQSTM1/FLOT1/AIF1/STK19/SYNGAP1/RAB23/HACE1/RAC1/RALA/SH2B2/MET/DGKI/ARHGAP4/ARHGEF10/DOK2/PPP2CB/ARFGEF1/PREX2/…	140
GO:0007179	transforming growth factor beta receptor signaling pathway	0.000301702	0.000245523	PRKCZ/SKI/TRIM33/TGFB2/SOX11/ADAM17/LTBP1/RPS27A/TGFBRAP1/ACVR2A/ACVR1/BMPR2/CREB1/TGFBR2/ACVR2B/RHOA/SKIL/NRROS/SMAD1/ING2/DUSP22/HSP90AB1/CD109/MAP3K7/CAV1/ZYX/USP9X/PTK2/FOXH1/CDKN2B/TGFBR1/SIRT1/NODAL/BMPR1A/FAM89B/BCL9L/STRAP/USP15/APPL2/UBC/FERMT2/FUT8/THBS1/FBN1/SMAD6/SMAD3/FURIN/WFIKKN1/PDPK1/PARD6A/ARRB2/TP53/UBB/ITGA3/MTMR4/TWSG1/CIDEA/SMAD2/SMAD7/SMAD4/ONECUT2/FERMT1/ID1/DUSP15/GDF5/SR…	72
GO:0001701	in utero embryonic development	0.000301702	0.000245523	HES3/MFN2/SYF2/GJB5/NASP/PYGO2/SLC30A1/NEK2/VASH2/NCOA1/BIRC6/MSH2/BCL2L11/GLI2/ACVR1/UBR3/SP3/ALS2/FZD5/CUL3/BRK1/EOMES/TGFBR2/SETD2/HEG1/SKIL/TBL1XR1/ACTL6A/SENP2/HES1/WDR19/SMIM14/ADAMTS3/LEF1/PLK4/BTF3/UBE2B/HAND1/DBN1/POU5F1/BYSL/SRF/PRDM1/GJA1/HEY2/LATS1/GLI3/CCM2/SBDS/PLOD3/SMO/NCAPG2/BCOR/AMOT/PHF6/GINS4/PRDM14/RDH10/HEY1/STK3/GRHL2/ZFPM2/ZFAT/KDM4C/PTCH1/TGFBR1/NOTCH1/ST8SIA6/TET1/NODAL/…	120
GO:0070585	protein localization to mitochondrion	0.000305457	0.000248579	MFN2/SFN/SH3GLB1/HAX1/TP53BP2/YWHAQ/HK2/BCL2L11/HSPD1/FZD5/CHCHD4/ARIH2/BAP1/DNAJC19/PARL/GRPEL1/COX18/UBE2D3/FBXW7/PRKAA1/HSPA4/YWHAG/TIMM17B/BNIP3L/BAG4/GDAP1/YWHAZ/MTCH2/TIMM10/DNM1L/DDIT3/SIRT4/TFDP1/TOMM20L/HSP90AA1/PPP1R13B/AKT1/BMF/PAM16/TIMM22/TP53/NPEPPS/LMAN1/ROMO1/TIMM13/TIMM44/UBL5/NDUFA13/TOMM40/CALM3/SAE1/BBC3/HPS4/YWHAH/SREBF2	55
GO:0032259	methylation	0.000315483	0.000256739	ICMT/MTHFR/NSUN4/MTF2/RBM15/TDRKH/PYGO2/ASH1L/LMNA/METTL11B/TRMT1L/SMYD2/TARBP1/ARID4B/MTR/FAM98A/FBXO11/MAT2A/METTL5/METTL21A/SETD5/SETD2/RBM15B/WDR82/TRMT10C/MECOM/PIK3CA/ECE2/TRMT44/ZCCHC4/TRMT10A/PRDM5/DIMT1/ETF1/NSD1/JARID2/TPMT/KDM1B/EHMT2/PHF1/CMTR1/MTO1/PRDM13/PRDM1/BEND3/PCMT1/TFB1M/WTAP/INMT/MEPCE/EZH2/PAXIP1/BCOR/FTSJ1/FAM86B1/ASH2L/TGS1/PRDM14/GRHL2/MYC/KDM4C/PAX5/TRMT10B/RNF20/PHF19/…	118
GO:0072331	signal transduction by p53 class mediator	0.000317876	0.000258686	E2F2/SFN/SESN2/TAF12/RBBP4/GADD45A/MUC1/PHLDA3/MDM4/SMYD2/TP53BP2/EXO1/RPS7/MSH2/SPRED2/CNOT11/BARD1/ING5/BRPF1/ATRIP/SHISA5/ATR/ING2/PRKAA1/TAF9/RAD17/JMY/RAD50/CDC25C/CNOT8/EHMT2/FOXO3/PERP/HUS1/RFC2/TAF6/PAXIP1/CNOT7/RRS1/TP53INP1/RRM2B/TAF2/NDRG1/ACER2/TAF3/SIRT1/DNA2/ANKRD1/MTA2/CHEK1/NOP2/CHD4/CDK2/DYRK2/MDM2/NUAK1/TRIAP1/TFDP1/SUPT16H/BDKRB2/PPP1R13B/AKT1/SPRED1/BLM/TFAP4/CDIP1/E2F4/BANP/R…	91
GO:0061458	reproductive system development	0.000326764	0.000265919	ARID1A/GJB5/NASP/DHCR24/MSH4/RBM15/UBE2Q1/ASH1L/NTRK1/LHX9/VASH2/TGFB2/ARID4B/SDC1/NCOA1/EIF2B4/BIRC6/MSH2/BCL2L11/GLI2/ACVR2A/SP3/HOXD13/BMPR2/FZD5/PTPRN/INHA/EOMES/SETD2/SMARCC1/HYAL3/WNT5A/GPR149/TIPARP/PTX3/DNAJC19/EIF2B5/SENP2/HES1/DLG1/SLIT2/WDR19/SPP1/LEF1/PLK4/ING2/NIPBL/HSD17B4/HAND1/ADAM19/ID4/MEA1/CUL7/HSP90AB1/PRDM1/FOXO3/GJA1/HEY2/NUDT1/ITGB8/GLI3/VGF/PTN/CTSB/CYP7B1/RDH10/HEY1/STK3/…	136
GO:0072175	epithelial tube formation	0.00037745	0.000307167	SKI/MTHFR/LUZP1/ARID1A/PRKACB/BCL10/LMO4/GLMN/TGFB2/RPS7/SOX11/SEMA4C/TRIM71/SETD2/WNT5A/IFT122/CC2D2A/LIAS/IRX1/HAND1/PTK7/MTHFD1L/RALA/COBL/PODXL/FZD3/STK3/GRHL2/CTHRC1/PTCH1/LHX2/ABL1/TSC1/NODAL/FGF8/ADM/CFL1/LRP6/ALX1/CEP290/APAF1/KDM2B/BMP4/SIX1/SIX4/MTHFD1/BBS4/PFN1/DVL2/SALL4/PRKACA/VASP	52
GO:0007178	transmembrane receptor protein serine/threonine kinase signaling pathway	0.000382979	0.000311667	PRKCZ/SKI/TRIM33/TGFB2/RYR2/GREM2/SOX11/ADAM17/LTBP1/SPTBN1/RPS27A/TGFBRAP1/ACVR2A/ACVR1/BMPR2/CREB1/INHA/TGFBR2/ACVR2B/RHOA/WNT5A/SLC33A1/PPM1L/SKIL/HES1/NRROS/UBE2D3/LEF1/SMAD1/ING2/ZFYVE16/LNPEP/RGMB/EGR1/DUSP22/HIVEP1/LEMD2/HSP90AB1/CD109/TTK/MAP3K7/CAV1/ZYX/USP9X/CHRDL1/XIAP/RBPMS/GDF6/PTK2/FOXH1/CER1/CDKN2B/ROR2/TGFBR1/ABL1/NOTCH1/VIM/UBE2D1/SIRT1/NODAL/BMPR1A/FGF8/FBXL15/FAM89B/RBM14/BCL9L…	113
GO:0000086	G2/M transition of mitotic cell cycle	0.000404635	0.00032929	SYF2/KHDRBS1/PSMB2/CDC7/PSMA5/NEK2/DTL/SDCCAG8/PPP1CB/PSME4/ALMS1/DCTN1/CLASP1/PSMD14/CDC25A/CEP63/CEP135/CCNA2/PLK4/RAD17/SKP1/CDC25C/FBXW11/TUBB/LATS1/FBXO5/FGFR1OP/FBXL18/HUS1/YWHAG/AKAP9/PRKAR2B/CUL1/OFD1/PCM1/PKIA/TAF2/CDKN2B/PSMB7/SSNA1/MASTL/STOX1/FBXL15/BRSK2/PPME1/CEP57/CDK2/CDK4/HMGA2/PHLDA1/PPP1R12A/CEP290/NEDD1/TAOK3/DYNLL1/PSMD9/BORA/HSP90AA1/HAUS2/SIN3A/PSMA4/BLM/NDE1/PSMB10/PAFAH1B…	85
GO:0044843	cell cycle G1/S phase transition	0.000415345	0.000338006	SFN/KHDRBS1/NASP/CDKN2C/GADD45A/CDC7/MUC1/CDC73/MDM4/GJC2/ADAM17/KLF11/RRM2/E2F6/CNOT11/ORC4/ACVR1/ORC2/CTDSP1/USP37/CUL3/UBE2E2/TRIM71/CDC25A/MCM2/SENP2/ANKRD17/EIF4E/PPP3CA/CCNA2/JADE1/FBXW7/DHFR/CDC25C/CNOT8/RIPK1/ID4/AIF1/MCM3/LATS1/FBXO5/DBF4/MCM7/MEPCE/CUL1/EZH2/POLA1/DDX3X/PIM2/PHF8/CNOT7/EIF4EBP1/CCNE2/MTBP/MYC/RPS6/CDKN2A/CDKN2B/POLE3/GFI1B/PTEN/CDK2AP2/RDX/PTPN6/PHB2/BCAT1/CDK2/GLI1/CDK…	99
GO:0007050	cell cycle arrest	0.00045448	0.000369854	SFN/RRAGC/CDKN2C/DHCR24/GADD45A/CDC14A/MUC1/MDM4/TGFB2/PPM1G/MSH2/CNOT11/RPRM/BARD1/INHA/CAB39/WDR6/RASSF1/SKIL/SOX2/ZBTB49/APBB2/PRKAA1/JMY/APC/CDC25C/CNOT8/HSP90AB1/RRAGD/TBRG4/LAMTOR4/HBP1/MCPH1/CNOT7/TP53INP1/MTBP/MYC/RRAGA/CDKN2A/CDKN2B/TGFBR1/CDK9/ABL1/NOTCH1/CDC123/KLLN/TCF7L2/BTG4/CDK2/DDIT3/CDK4/HMGA2/MDM2/TRIAP1/RB1/CAB39L/TFDP1/CCNK/THBS1/MAP2K1/SMAD3/PKD1/E4F1/TFAP4/E2F4/TP53/RPL26/CD…	82
GO:0006470	protein dephosphorylation	0.00046685	0.00037992	SSU72/CAMTA1/RCAN3/PTP4A2/RPAP2/CDC14A/GBA/PTPN14/DUSP10/ACP1/ROCK2/FKBP1B/PPM1G/PPP1CB/PPM1B/PTPN4/MGAT5/PPP1R1C/DUSP19/CTDSP1/PTPRN/DUSP28/PTPN23/CDC25A/GNAI2/DUSP7/PPM1M/PRKCD/GSK3B/NCK1/PPM1L/PPP1R2/DLG1/HTT/BOD1L1/PTPN13/PPM1K/PPP3CA/PPA2/PPP2CA/CDC25C/FBXW11/BOD1/DUSP22/PPP1R11/HSP90AB1/RNGTT/FAM220A/CYCS/STYXL1/PTPN12/PPP1R35/PTN/MFHAS1/PPP1R3B/MTMR7/CDCA2/PPP2CB/PPP1R16A/JAK2/PTPRD/FAM122…	105
GO:0051294	establishment of spindle orientation	0.00046685	0.00037992	GPSM2/DCTN1/ACTR1B/CLASP1/MAP4/HTT/MAD2L1/SPDL1/MCPH1/UBXN2B/SAPCD2/BCCIP/PAX6/SPRY2/NDE1/PAFAH1B1/LLGL1/LLGL2/NDC80/NSFL1C	20
GO:0072655	establishment of protein localization to mitochondrion	0.000532523	0.000433364	MFN2/SFN/SH3GLB1/HAX1/TP53BP2/YWHAQ/HK2/BCL2L11/HSPD1/FZD5/CHCHD4/ARIH2/BAP1/DNAJC19/PARL/GRPEL1/COX18/UBE2D3/FBXW7/PRKAA1/HSPA4/YWHAG/TIMM17B/BNIP3L/BAG4/GDAP1/YWHAZ/TIMM10/DDIT3/SIRT4/TFDP1/TOMM20L/HSP90AA1/PPP1R13B/AKT1/BMF/PAM16/TIMM22/TP53/NPEPPS/LMAN1/ROMO1/TIMM13/TIMM44/UBL5/NDUFA13/TOMM40/CALM3/SAE1/BBC3/HPS4/YWHAH/SREBF2	53
GO:0017038	protein import	0.000532523	0.000433364	KPNA6/ZC3H12A/EFCAB7/LMNA/NUP133/PEX13/HSPD1/CHCHD4/PRKCD/KPNA4/PEX5L/DNAJC19/GRPEL1/NUP54/PPP3CA/NUP155/IPO11/TNPO1/HSPA4/FAM53C/NUP153/RAB23/PEX3/GLI3/MDFIC/TNPO3/SMO/TIMM17B/PEX2/PKIA/UBR5/RANBP6/NUP214/PEX16/TIMM10/HSPA8/PHB2/NUP107/APPL2/RAN/KPNA3/NFKBIA/BMP4/TOMM20L/HSP90AA1/AKT1/SMAD3/SNX33/PAM16/HEATR3/NUP93/NUTF2/TIMM22/TP53/NF1/RPL23/JUP/KPNB1/NUP85/MAVS/FERMT1/NXT1/ROMO1/TIMM13/TIMM44/…	71
GO:0030111	regulation of Wnt signaling pathway	0.000532523	0.000433364	SKI/NPHP4/PSMB2/PSMA5/CDC73/KLHL12/PSME4/USP34/TCF7L1/AMER3/LYPD6/PSMD14/TMEM237/TMEM198/CUL3/RBMS3/WNT5A/GSK3B/SIAH2/TBL1XR1/SOX2/SENP2/NFKB1/CXXC4/LEF1/JADE1/DEPDC1B/APC/MCC/CSNK1G3/PPP2CA/UBE2B/EGR1/MIR145/CSNK1A1/G3BP1/DCDC2/PTK7/SNX3/FOXO3/TNFAIP3/LATS1/GLI3/HECW1/GRB10/MDFIC/CAV1/DDX3X/XIAP/CCAR2/STK3/UBR5/CTHRC1/MLLT3/VCP/RECK/GNAQ/TLE4/TLE1/SPIN1/ROR2/PSMB7/ABL1/NOTCH1/FRAT1/TCF7L2/MDK/LR…	116
GO:0048608	reproductive structure development	0.000534559	0.000435022	ARID1A/GJB5/NASP/DHCR24/MSH4/RBM15/ASH1L/NTRK1/LHX9/VASH2/TGFB2/ARID4B/SDC1/NCOA1/EIF2B4/BIRC6/MSH2/BCL2L11/GLI2/ACVR2A/SP3/HOXD13/BMPR2/FZD5/PTPRN/INHA/EOMES/SETD2/SMARCC1/HYAL3/WNT5A/GPR149/TIPARP/PTX3/DNAJC19/EIF2B5/SENP2/HES1/DLG1/SLIT2/WDR19/SPP1/LEF1/PLK4/ING2/NIPBL/HSD17B4/HAND1/ADAM19/ID4/MEA1/CUL7/HSP90AB1/PRDM1/FOXO3/GJA1/HEY2/NUDT1/ITGB8/GLI3/VGF/PTN/CTSB/CYP7B1/RDH10/HEY1/STK3/GRHL2/Z…	134
GO:0000375	RNA splicing, via transesterification reactions	0.000540622	0.000439955	HNRNPR/SYF2/RNU11/KHDRBS1/THRAP3/SF3A3/RBMXL1/RBM15/DDX20/PRCC/HNRNPU/CPSF3/DDX1/PCBP1/TIA1/MPHOSPH10/GCFC2/USP39/WDR33/PRPF40A/PPIL3/RBM15B/ISY1/TRA2B/DHX15/REST/HNRNPD/LSM6/SREK1/FAM172A/DDX46/ZMAT2/GEMIN5/SLU7/PRPF4B/DDX39B/SRSF3/USP49/CDC5L/SYNCRIP/WTAP/HNRNPA2B1/CDK13/LUC7L2/GEMIN8/PQBP1/HNRNPH2/UPF3B/LSM1/TGS1/PABPC1/CPSF1/PSIP1/ELAVL2/NCBP1/C9orf78/CCAR1/POLR2L/CLP1/POLR2G/SF1/SF3B2/RBM4/R…	121
GO:0001838	embryonic epithelial tube formation	0.000558385	0.000454411	SKI/MTHFR/LUZP1/ARID1A/PRKACB/BCL10/LMO4/GLMN/TGFB2/RPS7/SOX11/SEMA4C/TRIM71/SETD2/WNT5A/IFT122/CC2D2A/LIAS/IRX1/HAND1/PTK7/MTHFD1L/RALA/COBL/FZD3/STK3/GRHL2/CTHRC1/PTCH1/LHX2/ABL1/TSC1/NODAL/ADM/CFL1/LRP6/ALX1/APAF1/KDM2B/BMP4/SIX1/SIX4/MTHFD1/BBS4/PFN1/DVL2/SALL4/PRKACA/VASP	49
GO:0000082	G1/S transition of mitotic cell cycle	0.000608887	0.000495509	SFN/KHDRBS1/NASP/CDKN2C/GADD45A/CDC7/MUC1/CDC73/MDM4/GJC2/ADAM17/KLF11/RRM2/E2F6/CNOT11/ORC4/ACVR1/ORC2/CTDSP1/USP37/CUL3/UBE2E2/TRIM71/CDC25A/MCM2/SENP2/ANKRD17/EIF4E/PPP3CA/JADE1/DHFR/CDC25C/CNOT8/RIPK1/ID4/AIF1/MCM3/LATS1/FBXO5/DBF4/MCM7/MEPCE/CUL1/EZH2/POLA1/DDX3X/PIM2/PHF8/CNOT7/EIF4EBP1/CCNE2/MTBP/MYC/RPS6/CDKN2A/CDKN2B/POLE3/GFI1B/PTEN/CDK2AP2/RDX/PTPN6/BCAT1/CDK2/CDK4/CTDSP2/MDM2/TRIAP1/P…	93
GO:0035148	tube formation	0.000613108	0.000498944	SKI/MTHFR/LUZP1/ARID1A/PRKACB/BCL10/LMO4/GLMN/TGFB2/SDCCAG8/RPS7/SOX11/ITGB1BP1/SEMA4C/BCL2L11/TRIM71/SETD2/WNT5A/IFT122/CC2D2A/LIAS/IRX1/HAND1/PTK7/MTHFD1L/RALA/COBL/PODXL/FZD3/STK3/GRHL2/CTHRC1/PTCH1/LHX2/ABL1/TSC1/NOTCH1/NODAL/FGF8/ADM/CFL1/LRP6/ALX1/CEP290/APAF1/KDM2B/BMP4/SIX1/SIX4/MTHFD1/BBS4/PFN1/DVL2/SALL4/PRKACA/VASP	56
GO:0006611	protein export from nucleus	0.000613108	0.000498944	ZNF593/SFN/SMG7/PTPN14/NUP133/CPSF3/DNAJC27/XPO1/WDR33/SSB/BARD1/SEC13/NUP210/SETD2/RBM15B/GSK3B/NMD3/NUP54/EIF4E/NUP155/HSPA9/SLU7/NUP153/CCHCR1/DDX39B/SRSF3/NUP43/HNRNPA2B1/UPF3B/XPO7/RRS1/CPSF1/NCBP1/NUP214/TSC1/TCF7L2/NUP160/NXF1/AAAS/XPOT/NUP107/MDM2/SRSF9/RAN/PKD1/SMG1/NUP93/NUTF2/DHX38/EIF5A/TP53/ALKBH5/CASC3/NUP85/ALYREF/NXT1/EIF6/SRSF6/CALR/PRKACA/U2AF1L4/U2AF2/RANGAP1/POLDIP3/MCM3AP	65
GO:0051052	regulation of DNA metabolic process	0.000633826	0.000515804	FAF1/USP1/CDC7/S100A11/CACYBP/SMG7/NEK7/NUCKS1/NEK2/HNRNPU/MSH2/APLF/CCT7/GLI2/FIGN/BMPR2/XRCC5/USP37/TRIP12/OGG1/SETD2/PARP3/GNL3/PRKCD/ATR/PIK3CA/MAGEF1/SENP2/BCL6/PDS5A/ANKRD17/HNRNPD/CCNA2/FGF2/FBXW7/IL7R/WDR70/RAD17/MSH3/RAD50/PPP2CA/UBE2B/UIMC1/KDM1B/DEK/DDX39B/EHMT2/HSP90AB1/GJA1/FBXO5/RAC1/HNRNPA2B1/HUS1/FIGNL1/RFC2/DBF4/PAXIP1/KLHL15/USP9X/USP51/HMBOX1/PRDM14/TERF1/GRHL2/UBR5/MYC/CDK9/TT…	133
GO:0010948	negative regulation of cell cycle process	0.000633826	0.000515804	SYF2/SFN/RBBP4/PSMB2/CDC20/CDKN2C/GADD45A/CDC7/PSMA5/MUC1/RNF2/CDC73/MDM4/NEK2/DTL/GJC2/RRM2/E2F6/GEN1/ZFP36L2/PSME4/CNOT11/PSMD14/CTDSP1/DYNC1LI1/TPRA1/BCL6/MAD2L1/JADE1/FBXW7/RAD17/APC/SKP1/CDC25C/CNOT8/PTTG1/SPDL1/UIMC1/RIPK1/EHMT2/RING1/HSP90AB1/TTK/FBXO5/MAD1L1/CBX3/HUS1/CUL1/EZH2/NAA10/CNOT7/TERF1/MTBP/CDKN2A/CDKN2B/PSMB7/CDK9/GFI1B/PTEN/PCGF6/SMC3/RBM14/CDK2AP2/EED/CHEK1/CDK2/CDK4/CTDSP2/H…	115
GO:0034248	regulation of cellular amide metabolic process	0.00066209	0.000538806	RPL22/EIF4G3/HNRNPR/LIN28A/SESN2/PUM1/KHDRBS1/AGO3/ZC3H12A/NSUN4/BARHL2/EFNA1/RC3H1/RGS2/ROCK2/DDX1/PUM2/EIF2B4/ZFP36L2/LRPPRC/MTIF2/TIA1/CNOT11/NCK2/PDK1/EPHA4/RPUSD3/RBMS3/TRIM71/RHOA/PRKCD/TRMT10C/CNBP/NCK1/EIF5A2/EIF2B5/EIF4A2/CPEB2/ZCCHC4/HNRNPD/EIF4E/SLC7A11/PRKAA1/DHX29/DHFR/PRR16/ETF1/PAIP2/PURA/MIR145/CNOT8/GEMIN5/DDX39B/EEF1A1/SYNCRIP/FOXO3/SMPD2/QKI/IGF2BP3/EIF4H/PUS7/DDX3X/UPF3B/CNOT7…	147
GO:0006405	RNA export from nucleus	0.000670857	0.00054594	ZNF593/KHDRBS1/SMG7/NUP133/CPSF3/XPO1/WDR33/SSB/SEC13/NUP210/SETD2/RBM15B/NMD3/NUP54/EIF4E/NUP155/PHAX/RBM27/SLU7/NUP153/DDX39B/SRSF3/NUP43/HNRNPA2B1/UPF3B/RRS1/CPSF1/NCBP1/NUP214/TSC1/NUP160/NXF1/AAAS/XPOT/NUP107/SRSF9/RAN/SMG1/NUP93/DHX38/EIF5A/ALKBH5/CASC3/NUP85/ALYREF/NXT1/EIF6/SRSF6/U2AF1L4/U2AF2/POLDIP3/MCM3AP	52
GO:0051028	mRNA transport	0.000670857	0.00054594	SMG7/NUP133/AHCTF1/CPSF3/LRPPRC/XPO1/WDR33/SEC13/NUP210/SETD2/RBM15B/EIF5A2/SENP2/G3BP2/NUP54/EIF4E/NUP155/CETN3/SLU7/NUP153/DDX39B/SRSF3/NUP43/QKI/IGF2BP3/HNRNPA2B1/UPF3B/XPO7/ARC/CPSF1/NCBP1/NUP214/NUP160/NXF1/AAAS/NUP107/SRSF9/HNRNPA1L2/SMG1/NUP93/NUTF2/DHX38/MYO1C/EIF5A/ALKBH5/CASC3/IGF2BP1/NUP85/ALYREF/NXT1/SRSF6/KHSRP/U2AF1L4/ZFP36/U2AF2/POLDIP3/MCM3AP	57
GO:0016236	macroautophagy	0.000700889	0.00057038	MFN2/VPS13D/SESN2/RRAGC/SH3GLB1/GBA/EXOC8/LGALS8/VAMP8/STAM2/ATG9A/ATG4B/RAB5A/NPRL2/CHMP2B/ATG3/ATP6V1A/PIK3R4/PIK3CA/MFN1/HTT/TBC1D14/EXOC1/WDFY3/SYNPO2/RAB33B/SCOC/PRKAA1/ATG10/ATG12/SQSTM1/ATP6V1G2/RAB23/SNX14/RRAGD/MAP3K7/ATG5/SESN1/EPM2A/NOD1/LAMTOR4/FUNDC1/HDAC6/PIM2/VPS37A/BNIP3L/UBXN2B/RIPK2/TP53INP1/ATP6V1C1/VPS28/RRAGA/PLAA/VCP/UBQLN1/LRSAM1/TSC1/STAM/WAC/SIRT1/TMEM41B/VPS37C/CAPN1/TCI…	97
GO:0010256	endomembrane system organization	0.000716317	0.000582935	SH3GLB1/FNBP1L/ATP8B2/LMNA/VAMP4/TOR1AIP2/TOR1AIP1/CRB1/CAMSAP2/TGFB2/ARV1/EXOC8/TRAPPC12/RAB10/ATL2/SPTBN1/DYSF/DCTN1/CLASP1/STAM2/ALS2/CREB1/PTPRN/TMEM43/PDCD6IP/ALS2CL/PRKCD/CHMP2B/PLSCR4/PLSCR1/PDCD10/HTT/TMEM33/USO1/SEC31A/ANK2/FAT4/RAB33B/CLCN3/NUP155/FCHO2/TICAM2/TMED7/PPP2CA/SH3TC2/CSNK1A1/LMAN2/SQSTM1/FLOT1/LEMD2/CUL7/HACE1/SNX3/TBPL1/SNX9/GET4/TMED4/AKAP9/MOSPD3/CAV1/WASL/CCDC136/ABCD1/…	135
GO:0071559	response to transforming growth factor beta	0.000716317	0.000582935	PRKCZ/SKI/TRIM33/TGFB2/SOX11/ADAM17/ROCK2/LTBP1/ZFP36L2/RPS27A/TGFBRAP1/LIMS1/ACVR2A/ACVR1/BMPR2/CREB1/TGFBR2/ACVR2B/RHOA/WNT5A/SKIL/NRROS/SMAD1/ING2/DUSP22/HSP90AB1/CD109/MAP3K7/FYN/CAV1/ZYX/MXRA5/USP9X/PTK2/FOXH1/CDKN2B/TGFBR1/SIRT1/NODAL/BMPR1A/ANKRD1/FAM89B/PDGFD/BCL9L/STRAP/PDE3A/USP15/APAF1/APPL2/UBC/POSTN/FERMT2/FUT8/THBS1/FBN1/SMAD6/SMAD3/FURIN/WFIKKN1/PDPK1/PARD6A/CRK/ARRB2/TP53/UBB/ITGA…	86
GO:0032386	regulation of intracellular transport	0.000730123	0.00059417	SFN/KHDRBS1/ZC3H12A/SCP2/EFCAB7/SH3GLB1/HAX1/CHRNB2/PTPN14/ARV1/TRIM58/ITGB1BP1/DNAJC27/XPO1/VAMP8/TTC21B/FZD5/BARD1/RAB5A/SETD2/PTPN23/ARIH2/BAP1/PRKCD/GSK3B/SNX4/P2RY1/PDCD10/NLGN1/PARL/TCTEX1D2/RUFY3/NUP54/UBE2D3/FBXW7/PRKAA1/MAP1B/RBM27/SH3TC2/NUP153/RAB23/CNR1/UBE2J1/SNX3/FYN/GLI3/MDFIC/SMO/DGKI/SNX12/BCAP31/PCM1/BNIP3L/BAG4/PKIA/UBR5/RIMS2/RNF139/UNC13B/GRIN3A/NUP214/CACNB2/KIF5B/SAR1A/TCF7…	131
GO:1990823	response to leukemia inhibitory factor	0.000730123	0.00059417	SRM/MTF2/GCLM/CACYBP/HNRNPU/WDR35/B3GNT2/HK2/MAT2A/NRP2/CREB1/XRCC5/PCOLCE2/PDCD10/MYNN/EIF4A2/PRDM5/SMARCA5/JARID2/SRSF3/BCLAF1/MPC1/PCOLCE/MSC/GLDC/TLE4/SIRT1/KAT6B/CTBP2/PAX6/EED/EPS8/NFYB/SPRY2/GNPNAT1/PARP16/SOCS3/SMAD7/NEFH/PMM1	40
GO:1990830	cellular response to leukemia inhibitory factor	0.000730123	0.00059417	SRM/MTF2/GCLM/CACYBP/HNRNPU/WDR35/B3GNT2/HK2/MAT2A/NRP2/CREB1/XRCC5/PCOLCE2/PDCD10/MYNN/EIF4A2/PRDM5/SMARCA5/JARID2/SRSF3/BCLAF1/MPC1/PCOLCE/MSC/GLDC/TLE4/SIRT1/KAT6B/CTBP2/PAX6/EED/EPS8/NFYB/SPRY2/GNPNAT1/PARP16/SOCS3/SMAD7/NEFH/PMM1	40
GO:0006289	nucleotide-excision repair	0.000730123	0.00059417	RPS27A/COPS7B/OGG1/ISY1/UVSSA/RFC1/COPS4/POLK/GTF2H4/USP45/POLD2/HUS1/RFC2/TCEA1/FANCC/XPA/RAD23B/SIRT1/MMS19/POLR2L/POLR2G/UBC/POLE/ERCC5/LIG4/FAN1/COPS2/ERCC4/RPA1/POLR2A/TP53/UBB/COPS3/PCNA/POLR2E/RAD23A/POLR2I/ERCC1/LIG1/PNKP/POLR2F/RBX1/EP300/HMGN1	44
GO:2001251	negative regulation of chromosome organization	0.000757415	0.000616381	SKI/CDC20/MTF2/HNRNPU/GEN1/XRCC5/TRIP12/DYNC1LI1/MCM2/CTBP1/MAD2L1/APC/RAD50/UBE2B/PTTG1/SPDL1/JARID2/PHF1/HMGA1/TTK/ATG5/ASF1A/FBXO5/MAD1L1/BCOR/PHF8/NAA10/TERF1/UBR5/KDM4C/PAX5/PHF2/SET/SIRT1/TET1/NAT10/OTUB1/KDM5A/TINF2/BUB1B/PIF1/SIN3A/ERCC4/ACD/CTC1/TOP2A/TEN1/NDC80/DNMT3B/SRC/RTEL1/DNMT1/ERCC1/SPHK2/SMARCB1	55
GO:0065002	intracellular protein transmembrane transport	0.000757415	0.000616381	PEX13/HSPD1/CHCHD4/SEC62/PEX5L/DNAJC19/GRPEL1/SEC63/TIMM17B/TRAM1/PEX2/SEC61B/SEC61A2/PEX16/TIMM10/C2CD5/SRP54/TOMM20L/PAM16/TIMM22/ROMO1/TIMM13/TIMM44/NDUFA13/AKT2/TOMM40/RTN2	27
GO:0070936	protein K48-linked ubiquitination	0.000757415	0.000616381	RNF187/UBE2E2/UBE2E1/ARIH2/UBE2K/UBE2D3/UBE2B/UBE2D2/HACE1/TNFAIP3/UBR5/UBE2R2/UBE2D1/TRIM44/BIRC2/RNF6/UBE2Q2/BFAR/ZNRF1/UBE2G1/RFFL/NEDD4L/ITCH/UBE2C/CDC34/TTC3/UBE2G2	27
GO:0034250	positive regulation of cellular amide metabolic process	0.000768929	0.00062575	LIN28A/KHDRBS1/NSUN4/BARHL2/EFNA1/ROCK2/NCK2/EPHA4/RPUSD3/RBMS3/RHOA/PRKCD/TRMT10C/CNBP/NCK1/EIF5A2/EIF2B5/ZCCHC4/HNRNPD/DHX29/PRR16/DDX39B/SMPD2/DDX3X/UPF3B/PABPC1/LARP4B/CDC123/VIM/CPEB3/NAT10/POLR2G/RPS6KB2/PICALM/RPUSD4/TNFRSF1A/LARP4/TARBP2/CDK4/THBS1/C1QBP/EIF5A/FXR2/RPL26/MIF4GD/IMPACT/CTIF/CDK5RAP1/EIF6/UQCC1/PCIF1/CIRBP/ELAVL1/SPHK2/RPS9/EIF3D/POLDIP3	57
GO:0032986	protein-DNA complex disassembly	0.000776896	0.000632234	ARID1A/SMARCC1/PBRM1/HMGA1/MYC/SET/ARID2/SMARCD1/NFE2/SUPT16H/RPL23/SMARCD2/SMARCA4/SMARCB1	14
GO:0071560	cellular response to transforming growth factor beta stimulus	0.000818472	0.000666068	PRKCZ/SKI/TRIM33/TGFB2/SOX11/ADAM17/LTBP1/ZFP36L2/RPS27A/TGFBRAP1/LIMS1/ACVR2A/ACVR1/BMPR2/CREB1/TGFBR2/ACVR2B/RHOA/WNT5A/SKIL/NRROS/SMAD1/ING2/DUSP22/HSP90AB1/CD109/MAP3K7/FYN/CAV1/ZYX/USP9X/PTK2/FOXH1/CDKN2B/TGFBR1/SIRT1/NODAL/BMPR1A/ANKRD1/FAM89B/PDGFD/BCL9L/STRAP/PDE3A/USP15/APAF1/APPL2/UBC/POSTN/FERMT2/FUT8/THBS1/FBN1/SMAD6/SMAD3/FURIN/WFIKKN1/PDPK1/PARD6A/CRK/ARRB2/TP53/UBB/ITGA3/COL1A1/MTM…	84
GO:0043254	regulation of protein complex assembly	0.000855486	0.00069619	PRKCZ/STMN1/FAF1/SH3GLB1/LMO4/HAX1/GBA/AIM2/CAMSAP2/TRAPPC12/SPTBN1/ADD2/DCTN1/CAPG/NCK2/BCL2L11/ACTR3/CLASP1/SUMO1/ABI2/CREB1/TRAF3IP1/ARPC4/BRK1/KIF9/RHOA/TWF2/PRKCD/GSK3B/NCK1/ATR/DLG1/SLIT2/G3BP2/PTGER4/PRKAA1/MAP1B/JMY/RASA1/IL5/G3BP1/PFN3/DBN1/MAPK9/GTF2H4/SRF/SENP6/HEY2/BCLAF1/LATS1/SNX9/FSCN1/RAC1/STYXL1/AKAP9/PPP1R9A/MET/WASL/PAXIP1/DDX3X/HDAC6/EIF4EBP1/BAG4/ARFGEF1/TERF1/ASAP1/VCP/UNC13…	142
GO:0031145	anaphase-promoting complex-dependent catabolic process	0.000904742	0.000736275	PSMB2/CDC20/PSMA5/PSME4/RPS27A/PSMD14/CUL3/UBE2E1/ANAPC4/MAD2L1/CDC23/PTTG1/FBXO5/PSMB7/ANAPC2/UBE2D1/ANAPC16/CDK2/PSMD9/UBC/CDC16/BUB1B/PSMA4/PSMB10/FBXO31/PSMB6/UBB/PSMB3/PSMD3/CDC27/PSMC5/ANAPC11/UBE2C/AURKA/FZR1	35
GO:0016574	histone ubiquitination	0.000927777	0.00075502	RNF2/CDC73/TRIP12/UBE2E1/WDR70/SKP1/UBE2B/RING1/BCOR/UBR5/RNF20/CDK9/WAC/PCGF6/OTUB1/UBE2N/KDM2B/LEO1/USP22/PCGF2/ATXN7L3/TRIM37/PAF1	23
GO:0045732	positive regulation of protein catabolic process	0.000943106	0.000767495	FAF1/GBA/DTL/TRIB2/SOCS5/SUMO1/BARD1/ATG4B/ARIH2/WNT5A/GSK3B/TIPARP/USP13/MAGEF1/FBXL5/RCHY1/FBXW7/LPCAT1/APC/CSNK1A1/MAPK9/GPLD1/GJA1/RNF217/TNFAIP3/SNX9/HECW1/CAV1/BCAP31/RNF139/TRIB1/PTK2/VPS28/VCP/FAM122A/UBQLN1/PTEN/PACSIN3/CTSC/RDX/USP5/RNF41/MDM2/TMTC3/DACT1/HSP90AA1/AKT1/NEDD4/OAZ2/ARIH1/SNX33/FURIN/CBFA2T3/SUMO2/GGA3/SMAD7/NEDD4L/ITCH/EDEM2/AURKA/TMEM259/OAZ1/FZR1/KEAP1/RAD23A/DDA1/NDUFA…	74
GO:0048524	positive regulation of viral process	0.000943106	0.000767495	KPNA6/PKN2/NUCKS1/TOP2B/CHMP2B/ZNF639/LEF1/PPIA/MDFIC/DDX3X/CNOT7/PABPC1/CDK9/NOTCH1/SMC3/POLR2L/POLR2G/CFL1/RSF1/SP1/TARBP2/VPS37B/GTF2F2/ANXA2/PPIB/TFAP4/POLR2A/TOP2A/P4HB/VPS4B/CTDP1/POLR2E/GTF2F1/SMARCA4/RAD23A/HPN/POLR2I/APOE/CHMP2A/SMARCB1/POLR2F/EP300/ADARB1	43
GO:0045727	positive regulation of translation	0.000943106	0.000767495	LIN28A/KHDRBS1/NSUN4/BARHL2/NCK2/RPUSD3/RBMS3/RHOA/TRMT10C/CNBP/NCK1/EIF5A2/EIF2B5/ZCCHC4/HNRNPD/DHX29/PRR16/DDX39B/DDX3X/UPF3B/PABPC1/LARP4B/CDC123/VIM/CPEB3/NAT10/POLR2G/RPS6KB2/RPUSD4/LARP4/TARBP2/CDK4/THBS1/C1QBP/EIF5A/FXR2/RPL26/MIF4GD/IMPACT/CTIF/CDK5RAP1/EIF6/UQCC1/PCIF1/CIRBP/ELAVL1/RPS9/EIF3D/POLDIP3	49
GO:0071426	ribonucleoprotein complex export from nucleus	0.000943106	0.000767495	ZNF593/SMG7/NUP133/CPSF3/XPO1/WDR33/SSB/SEC13/NUP210/SETD2/RBM15B/NMD3/NUP54/EIF4E/NUP155/SLU7/NUP153/DDX39B/SRSF3/NUP43/HNRNPA2B1/UPF3B/RRS1/CPSF1/NCBP1/NUP214/TSC1/NUP160/NXF1/AAAS/XPOT/NUP107/SRSF9/RAN/SMG1/NUP93/DHX38/EIF5A/ALKBH5/CASC3/NUP85/ALYREF/NXT1/EIF6/SRSF6/U2AF1L4/U2AF2/POLDIP3/MCM3AP	49
GO:0003281	ventricular septum development	0.000943106	0.000767495	LUZP1/LMO4/RBM15/MDM4/TGFB2/SOX11/LTBP1/ACVR1/BMPR2/TGFBR2/WNT5A/HEG1/HES1/SLIT2/PTK7/PRDM1/HEY2/HEY1/ZFPM2/TGFBR1/NOTCH1/MDM2/TBX3/HECTD1/BMP4/SMAD6/STRA6/SALL1/ZFPM1/SMAD7/SMAD4/SALL4/DNM2	33
GO:0051653	spindle localization	0.00094824	0.000771673	GPSM2/DCTN1/ACTR1B/ACTR3/CLASP1/MAP4/HTT/MAD2L1/SPDL1/WASL/MCPH1/UBXN2B/SAPCD2/BCCIP/PAX6/SPRY2/NDE1/PAFAH1B1/LLGL1/KPNB1/LLGL2/NDC80/NSFL1C/MYH9	24
GO:0009301	snRNA transcription	0.000963058	0.000783732	RPAP2/RPRD2/POU2F1/INTS7/GTF2E1/TAF9/ELL2/PHAX/INTS1/TAF6/INTS10/INTS9/GTF2E2/SNAPC3/NCBP1/CDK9/POLR2L/POLR2G/INTS4/SP1/NABP2/USPL1/GTF2F2/GTF2A1/CCNK/SNAPC5/POLR2A/POLR2E/GTF2F1/ELL/POLR2I/POLR2F	32
GO:0006399	tRNA metabolic process	0.000974901	0.00079337	PUSL1/ZBTB8OS/TRIT1/TSEN15/TRMT1L/TARBP1/DDX1/GTF3C2/PUS10/C2orf49/SSB/OSGEPL1/TYW5/TSEN2/ELP6/DALRD3/TRMT10C/TRMT44/TRMT10A/PPA2/AIMP1/LSM6/HARS2/RPP40/FARS2/RPP21/VARS2/AARS2/MTO1/ADAT2/TYW1/PTCD1/POP7/PUS7/FTSJ1/POP1/CPSF1/TRMT10B/URM1/ANKRD16/SEPHS1/TRDMT1/NSUN6/POLR2L/NAT10/CLP1/TRMT112/RPUSD4/BCDIN3D/METTL1/GATC/EXOSC8/CARS2/RPPH1/TRMT5/BRF1/FAM98B/RPP25/EARS2/ELP5/TSEN54/ELAC1/CDK5RAP1/ADA…	68
GO:0006513	protein monoubiquitination	0.00100013	0.000813899	UBE4B/PEF1/RNF2/CDC73/KLHL12/DTL/FANCL/CUL3/UBE2E1/UBE2D3/SKP1/UBE2B/RING1/CUL1/BCOR/UBE2R2/RNF20/WAC/PCGF6/BIRC2/KDM2B/LEO1/UBB/PCGF2/ATXN7L3/TRIM37/UBE2O/NEDD4L/PAF1/RBX1	30
GO:0034504	protein localization to nucleus	0.00104518	0.000850564	SESN2/KPNA6/ZC3H12A/EFCAB7/LMNA/TOR1AIP2/TOR1AIP1/NUP133/HNRNPU/SUPT7L/XPO1/CCT7/SUMO1/BARD1/PRKCD/GSK3B/KPNA4/NMD3/NUP54/PPP3CA/NUP155/IPO11/TNPO1/SKP1/FAM53C/NUP153/BYSL/CD2AP/RAB23/FYN/GLI3/MDFIC/TNPO3/SMO/MFHAS1/RRS1/PKIA/UBR5/RANBP6/XPA/NUP214/TAF3/ARL2/PHB2/NUP107/MDM2/CCT2/APPL2/RAN/KPNA3/NFKBIA/BMP4/SIX1/SIX4/AKT1/SMAD3/BBS4/SIN3A/GLIS2/HEATR3/NUP93/NUTF2/BANP/CTDNEP1/TP53/WRAP53/NF1/RPL2…	87
GO:0043543	protein acylation	0.00114455	0.000931427	TAF12/PYGO2/MUC1/NCOA1/SUPT7L/PPM1B/FAM161A/EPC2/ATF2/ING5/SETD5/BRPF1/TADA3/NAA50/ZDHHC23/GSK3B/MSL2/ACTL6A/MAP6D1/CTBP1/LEF1/JADE1/NAA15/ZDHHC11B/PRKAA1/TAF9/JADE2/SUPT3H/MAP3K7/ATG5/BEND3/PHF10/OGDH/MDH2/TRRAP/ING3/PAXIP1/JADE3/NAA10/ZDHHC2/GOLGA7/ZDHHC21/ABHD17B/POLE3/SET/SIRT1/KAT6B/ZDHHC16/LDB1/ZDHHC6/ZDHHC5/TAF6L/NAA40/ZDHHC24/RSF1/KMT2A/CHEK1/BLOC1S1/ZDHHC17/NAA25/EP400/NAA30/ZDHHC22/SIN3…	83
GO:0071166	ribonucleoprotein complex localization	0.00114455	0.000931427	ZNF593/SMG7/NUP133/CPSF3/XPO1/WDR33/SSB/SEC13/NUP210/SETD2/RBM15B/NMD3/NUP54/EIF4E/NUP155/SLU7/NUP153/DDX39B/SRSF3/NUP43/HNRNPA2B1/UPF3B/RRS1/CPSF1/NCBP1/NUP214/TSC1/NUP160/NXF1/AAAS/XPOT/NUP107/SRSF9/RAN/SMG1/NUP93/DHX38/EIF5A/ALKBH5/CASC3/NUP85/ALYREF/NXT1/EIF6/SRSF6/U2AF1L4/U2AF2/POLDIP3/MCM3AP	49
GO:0000377	RNA splicing, via transesterification reactions with bulged adenosine as nucleophile	0.00121423	0.000988135	HNRNPR/SYF2/RNU11/KHDRBS1/THRAP3/SF3A3/RBMXL1/RBM15/DDX20/PRCC/HNRNPU/CPSF3/DDX1/PCBP1/TIA1/GCFC2/USP39/WDR33/PRPF40A/PPIL3/RBM15B/ISY1/TRA2B/DHX15/REST/HNRNPD/LSM6/SREK1/FAM172A/DDX46/ZMAT2/GEMIN5/SLU7/PRPF4B/DDX39B/SRSF3/USP49/CDC5L/SYNCRIP/WTAP/HNRNPA2B1/CDK13/LUC7L2/GEMIN8/PQBP1/HNRNPH2/UPF3B/TGS1/PABPC1/CPSF1/PSIP1/ELAVL2/NCBP1/C9orf78/CCAR1/POLR2L/CLP1/POLR2G/SF1/SF3B2/RBM4/RBM4B/PCF11/HSPA…	118
GO:0000398	mRNA splicing, via spliceosome	0.00121423	0.000988135	HNRNPR/SYF2/RNU11/KHDRBS1/THRAP3/SF3A3/RBMXL1/RBM15/DDX20/PRCC/HNRNPU/CPSF3/DDX1/PCBP1/TIA1/GCFC2/USP39/WDR33/PRPF40A/PPIL3/RBM15B/ISY1/TRA2B/DHX15/REST/HNRNPD/LSM6/SREK1/FAM172A/DDX46/ZMAT2/GEMIN5/SLU7/PRPF4B/DDX39B/SRSF3/USP49/CDC5L/SYNCRIP/WTAP/HNRNPA2B1/CDK13/LUC7L2/GEMIN8/PQBP1/HNRNPH2/UPF3B/TGS1/PABPC1/CPSF1/PSIP1/ELAVL2/NCBP1/C9orf78/CCAR1/POLR2L/CLP1/POLR2G/SF1/SF3B2/RBM4/RBM4B/PCF11/HSPA…	118
GO:0007009	plasma membrane organization	0.00122795	0.000999303	SH3GLB1/FNBP1L/CRB1/TGFB2/ARV1/SPTBN1/DYSF/PRKCD/PLSCR4/PLSCR1/ANK2/FAT4/FCHO2/SH3TC2/FLOT1/SNX9/CAV1/WASL/ABCD1/XKR4/MTSS1/ASAP1/NDRG1/UGCG/PSAP/PTEN/PACSIN3/ANO6/ANO4/ATP2A2/MPP5/AKT1/SNX33/FA2H/TLCD2/MYH10/TLCD1/XKR7/ABCA7/DNM2/AKT2/MYH9	42
GO:0051293	establishment of spindle localization	0.00122795	0.000999303	GPSM2/DCTN1/ACTR1B/CLASP1/MAP4/HTT/MAD2L1/SPDL1/MCPH1/UBXN2B/SAPCD2/BCCIP/PAX6/SPRY2/NDE1/PAFAH1B1/LLGL1/KPNB1/LLGL2/NDC80/NSFL1C/MYH9	22
GO:0050773	regulation of dendrite development	0.00124236	0.00101103	CDC20/LRP8/CHRNB2/EFNA1/CAMSAP2/BCL11A/ABI2/EPHA4/SS18L2/RHOA/GSK3B/NLGN1/PPP3CA/RAPGEF2/CDKL3/DBN1/CUL7/SDK1/TMEM106B/HECW1/COBL/PPP1R9A/CUX1/PTN/EZH2/SDC2/ASAP1/ARC/PTPRD/LPAR1/ANAPC2/DLG5/PTEN/CPEB3/CAPRIN1/CFL1/SHANK2/DNM1L/LLPH/SIPA1L1/ITPKA/NEDD4/ADAM10/FBXO31/CRK/PAFAH1B1/CDK5R1/NEDD4L/LZTS3/ID1/CARM1/APOE/YWHAH/TIAM1/ITSN1	55
GO:0051056	regulation of small GTPase mediated signal transduction	0.00127598	0.00103838	ARHGEF16/MFN2/STMN1/SSX2IP/SYDE2/NTRK1/MYOC/ABL2/TGFB2/SIPA1L2/RHOB/SOS1/MAP4K4/GPR17/CHN1/ALS2/CUL3/RHOA/HEG1/ARHGEF26/MCF2L2/BCL6/SLIT2/ARAP2/ARHGAP24/ARHGAP10/FBXO8/TRIO/DEPDC1B/RASA1/ARAP3/SPRY4/ARHGEF37/SQSTM1/FLOT1/STK19/SYNGAP1/CD2AP/RAC1/SH2B2/MET/DGKI/STARD8/AMOT/ARHGAP4/ARHGEF10/PPP2CB/ARFGEF1/PREX2/JAK2/ABCA1/LPAR1/SCAI/ABL1/VAV2/NOTCH1/ARHGAP22/RHOBTB1/PSD/EPS8L2/ARAP1/ARHGEF17/ARHGAP…	107
GO:1903320	regulation of protein modification by small protein conjugation or removal	0.00132722	0.00108009	PEF1/ZC3H12A/CDC20/BCL10/GLMN/SPRTN/RPS7/DYSF/SPOPL/CUL3/TRIP12/HDAC4/GNL3/SIAH2/SENP2/RCHY1/MAD2L1/FBXW7/WDR70/CDC20B/ARRDC3/EGR1/PRR7/MAPK9/TBC1D7/HSP90AB1/UFL1/ATG5/FYN/TNFAIP3/FBXO5/CAV1/PAXIP1/XIAP/RIPK2/UBR5/MTBP/VPS28/PLAA/VCP/UBQLN1/TGFBR1/RNF20/CDK9/ABL1/MASTL/UBE2D1/PTEN/TRIM44/OTUB1/BIRC2/DCUN1D5/DNM1L/UBE2N/NDFIP2/DCUN1D2/HSP90AA1/BAG5/AKT1/FEM1B/HMG20A/FANCI/UBE2I/DCUN1D3/ARRB2/PHF23…	78
GO:0140014	mitotic nuclear division	0.00134299	0.00109292	PHF13/CDCA8/CDC20/KIF2C/CDC14A/POGZ/MSTO1/NEK2/HNRNPU/GEN1/CLASP1/CUL3/DIS3L2/DYNC1LI1/RHOA/CHMP2B/RPL24/NAA50/STAG1/ANAPC4/PDS5A/CENPC/MAD2L1/NIPBL/APC/CDC23/CDC25C/PTTG1/SPDL1/BOD1/KIFC1/CUL7/PHIP/TTK/FBXO5/MAD1L1/CDK13/NAA10/ARHGEF10/UBXN2B/RRS1/MTBP/SMC2/FBXW5/FGF8/SMC3/BCCIP/KIF18A/CDCA5/CHEK1/PHB2/EPS8/AAAS/RAN/PDS5B/RB1/MZT1/BORA/BMP4/BUB1B/INO80/KIF23/NDE1/SH2B1/KIF22/KATNB1/CHMP1A/MIS12/…	87
GO:0048013	ephrin receptor signaling pathway	0.0013697	0.00111466	EPHA2/EFNA1/NTRK1/ROCK2/NCK2/ACTR3/CHN1/EPHA4/ARPC4/RHOA/NCK1/AP2M1/EPHB3/RASA1/EPHA7/FYN/ACTB/RAC1/EPHB4/WASL/SDC2/PTK2/VAV2/PAK1/ARPC3/EFNB2/SIPA1L1/CRK/CDK5R1/YES1/SRC/MMP9/PSENEN/AP2S1/TIAM1/ITSN1	36
GO:0021955	central nervous system neuron axonogenesis	0.00140757	0.00114547	SZT2/CHRNB2/GLI2/NR4A2/EPHA4/EPHB3/FBXO45/SLIT2/HSP90AB1/PTK2/PTEN/TSKU/C12orf57/HSP90AA1/CDH11/PAFAH1B1/B4GALT6/SCN1B/ADARB1	19
GO:0051098	regulation of binding	0.00140757	0.00114547	SKI/STPG1/STMN1/ZNF593/PYGO2/NUCKS1/NEK2/GREM2/SOX11/ITGB1BP1/ADD2/ITGA4/SUMO1/EPHA4/HDAC4/EFHB/PRKCD/WNT5A/GSK3B/PLXND1/P2RY1/NMD3/SENP2/HES1/PPP3CA/LEF1/FBXW7/RAPGEF2/NIPBL/PPP2CA/CSNK1A1/HAND1/NSD1/ID4/FLOT1/HSP90AB1/HEY2/ACTB/MEPCE/CAV1/MET/SMO/PIM2/EBF2/HMBOX1/PPP2CB/HEY1/RIPK2/STK3/CTHRC1/JAK2/NCBP1/TGFBR1/ZNF462/LHX2/CDK9/ABL1/TRAF2/BTAF1/TCF7L2/CTBP2/BDNF/PAX6/MARK2/CDCA5/PPP1CA/RSF1/TMBI…	116
GO:1903311	regulation of mRNA metabolic process	0.00141552	0.00115194	HNRNPR/PUM1/KHDRBS1/PSMB2/THRAP3/ZC3H12A/RBMXL1/PSMA5/RBM15/RC3H1/CDC73/HNRNPU/ROCK2/PUM2/ZFP36L2/PSME4/RPS27A/XPO1/TIA1/PSMD14/BARD1/TRIM71/RBM15B/PRKCD/DCP1A/TRA2B/REST/HNRNPD/SREK1/TNPO1/FAM172A/DND1/CNOT8/SRSF3/SYNCRIP/WTAP/IGF2BP3/HNRNPA2B1/TBRG4/CNOT7/PABPC1/YWHAZ/AGO2/SECISBP2/NCBP1/RNF20/PSMB7/CDK9/SET/C9orf78/NUP214/VIM/CPEB3/EXOSC1/NANOS1/POLR2G/RBM4/RBM4B/HSPA8/ZC3H10/SLC39A5/SRSF9/PSM…	103
GO:0048813	dendrite morphogenesis	0.00143576	0.00116841	LRP8/CHRNB2/EFNA1/TRAK2/ABI2/KLF7/EPHA4/SS18L2/GSK3B/NLGN1/EPHB3/PPP3CA/RAPGEF2/CDKL3/DBN1/DCDC2/CUL7/FYN/TMEM106B/HECW1/PPP1R9A/CUX1/WASL/PTN/HDAC6/PREX2/SDC2/ARC/PTPRD/ANAPC2/ABI1/PTEN/CAPRIN1/LRP4/CFL1/SHANK2/PICALM/DNM1L/SIPA1L1/ITPKA/NEDD4/ADAM10/FBXO31/PAFAH1B1/MINK1/DLG4/CDK5R1/NEDD4L/LZTS3/BTBD3/ID1/YWHAH/TIAM1	53
GO:0033157	regulation of intracellular protein transport	0.00157056	0.00127811	SFN/ZC3H12A/EFCAB7/SH3GLB1/HAX1/PTPN14/ITGB1BP1/DNAJC27/XPO1/FZD5/BARD1/SETD2/ARIH2/BAP1/PRKCD/GSK3B/PDCD10/PARL/RUFY3/NUP54/UBE2D3/FBXW7/PRKAA1/SH3TC2/RAB23/UBE2J1/FYN/GLI3/MDFIC/SMO/BCAP31/PCM1/BNIP3L/BAG4/PKIA/UBR5/KIF5B/SAR1A/TCF7L2/BRSK2/PAK1/C2CD5/MDM2/CEP290/SIRT4/RAN/UBAC2/BMP4/OAZ2/SLC51B/SMAD3/NUTF2/MYO1C/DERL2/TP53/VAMP2/NF1/CDK5R1/JUP/NPEPPS/LMAN1/MAVS/FERMT1/EDEM2/OAZ1/UBL5/PRKACA/AK…	76
GO:0006338	chromatin remodeling	0.00157874	0.00128477	ARID1A/RBBP4/SCMH1/NASP/MYSM1/CENPO/PSME4/INO80B/PTMA/HDAC4/SMARCC1/PBRM1/ACTL6A/CENPC/SMARCA5/JARID2/HMGA1/ACTB/CBX3/ZMIZ2/BAZ1B/ZNHIT1/MYC/CHRAC1/SMARCA2/KDM4C/CDKN2A/POLE3/NUDT5/ZMIZ1/HELLS/NPM3/MTA2/TAF6L/PAK1/RSF1/CHEK1/KDM5A/CHD4/SMARCD1/BAZ2A/HMGA2/HMGB1/RB1/MIS18BP1/ZBTB1/INO80/INO80E/CENPT/CENPV/TADA2A/EZH1/HDAC5/SMARCD2/BPTF/SMCHD1/MBD2/PABPC1L/MBD3/ZBTB7A/KDM4B/SMARCA4/CECR2/SMARCB1	64
GO:1903362	regulation of cellular protein catabolic process	0.00157874	0.00128477	FAF1/GLMN/EFNA1/GBA/UCHL5/RPS7/TRIB2/ATRAID/SOCS5/PSMD14/SUMO1/EPHA4/SMARCC1/ARIH2/GSK3B/USP13/MAGEF1/FBXL5/UBE2K/RCHY1/FBXW7/TAF9/CSNK1A1/MAPK9/HSP90AB1/UBE2J1/UFL1/RNF217/TNFAIP3/LATS1/CAV1/BCAP31/CCAR2/RNF139/TRIB1/PTK2/VCP/RGP1/FAM122A/UBQLN1/RAD23B/ALAD/WAC/PTEN/BRSK2/CTSC/RDX/USP5/MDM2/TMTC3/NUDT15/UBAC2/DACT1/HSP90AA1/BAG5/AKT1/ANXA2/ARIH1/FURIN/RHBDF1/PKD1/CLEC16A/CBFA2T3/DERL2/UBB/RPL23/…	82
GO:0070972	protein localization to endoplasmic reticulum	0.00157874	0.00128477	RPL22/RYR2/RPS7/RAB10/RPS27A/RPL37A/BHLHE40-AS1/RPSA/RPL29/RPL24/SEC62/RPL35A/RPL9/SRP72/ANK2/RPS3A/SPCS3/RPL37/RPS23/RPS18/SEC63/RPS12/BCAP31/TRAM1/RPL7/RPL8/RPS6/SEC61B/RPL35/RPL12/SEC61A2/RPLP2/RPS26/RPL41/RPLP0/UBAC2/SRP54/RPS29/ZNF205-AS1/RPL13/RPL26/RPL23A/RPL23/RPL38/RPL36/RPL18A/RPL18/RPL13A/RPS11/RPS9/RPL28/RPS5/RPL3/PMM1	54
GO:0006417	regulation of translation	0.00158105	0.00128665	RPL22/EIF4G3/HNRNPR/LIN28A/SESN2/PUM1/KHDRBS1/AGO3/ZC3H12A/NSUN4/BARHL2/RC3H1/RGS2/ROCK2/DDX1/PUM2/EIF2B4/ZFP36L2/LRPPRC/MTIF2/TIA1/CNOT11/NCK2/RPUSD3/RBMS3/TRIM71/RHOA/TRMT10C/CNBP/NCK1/EIF5A2/EIF2B5/EIF4A2/CPEB2/ZCCHC4/HNRNPD/EIF4E/DHX29/DHFR/PRR16/ETF1/PAIP2/PURA/MIR145/CNOT8/GEMIN5/DDX39B/SYNCRIP/FOXO3/QKI/IGF2BP3/EIF4H/PUS7/DDX3X/UPF3B/CNOT7/EIF4EBP1/PABPC1/ZNF706/MRPL13/RNF139/AGO2/DAPK1/SE…	129
GO:0031647	regulation of protein stability	0.00158105	0.00128665	DDI2/SH3GLB1/EFNA1/DPM3/LMNA/ATP1B1/CDC73/MDM4/RPS7/MYCNOS/USP34/CCT7/HSPD1/SUMO1/CREB1/EPHA4/CUL3/TADA3/CMTM6/CRTAP/TREX1/PRKCD/PDCD10/USP13/SENP2/HTT/ANK2/NAA15/FBXW7/CDKN2AIP/TAF9/UBE2B/FBXW11/FLOT1/HSP90AB1/GET4/SMO/USP9X/HDAC6/PIM2/USP27X/CCAR2/GOLGA7/ASPH/PEX2/STK3/RNF139/CDC37L1/GNAQ/TSC1/SIRT1/PTEN/TRIM44/HSPA8/PHB2/KRAS/MDM2/CCT2/FBXL3/LAMP1/DACT1/CCDC88C/HSP90AA1/BAG5/PPIB/SLC51B/SMAD3/…	92
GO:0050434	positive regulation of viral transcription	0.00163667	0.00133192	NUCKS1/ZNF639/LEF1/MDFIC/CDK9/POLR2L/POLR2G/RSF1/SP1/GTF2F2/TFAP4/POLR2A/CTDP1/POLR2E/GTF2F1/SMARCA4/HPN/POLR2I/SMARCB1/POLR2F/EP300	21
GO:1904837	beta-catenin-TCF complex assembly	0.00163667	0.00133192	PYGO2/CDC73/TCF7L1/LEF1/TRRAP/ASH2L/MYC/TLE4/TLE1/TCF7L2/BCL9L/DACT1/LEO1/TLE3/AXIN2/SMARCA4/EP300	17
GO:0042795	snRNA transcription by RNA polymerase II	0.00165092	0.00134351	RPAP2/RPRD2/POU2F1/INTS7/GTF2E1/TAF9/ELL2/PHAX/INTS1/TAF6/INTS10/INTS9/GTF2E2/SNAPC3/NCBP1/CDK9/POLR2L/POLR2G/INTS4/SP1/NABP2/GTF2F2/GTF2A1/CCNK/SNAPC5/POLR2A/POLR2E/GTF2F1/ELL/POLR2I/POLR2F	31
GO:0031396	regulation of protein ubiquitination	0.00167181	0.00136051	PEF1/CDC20/BCL10/GLMN/SPRTN/RPS7/DYSF/SPOPL/CUL3/TRIP12/SIAH2/SENP2/RCHY1/MAD2L1/FBXW7/WDR70/CDC20B/ARRDC3/PRR7/MAPK9/TBC1D7/HSP90AB1/UFL1/ATG5/FYN/TNFAIP3/FBXO5/CAV1/PAXIP1/XIAP/RIPK2/UBR5/MTBP/VPS28/PLAA/UBQLN1/TGFBR1/RNF20/CDK9/ABL1/MASTL/UBE2D1/PTEN/TRIM44/OTUB1/BIRC2/DCUN1D5/DNM1L/UBE2N/NDFIP2/DCUN1D2/HSP90AA1/BAG5/AKT1/FEM1B/FANCI/DCUN1D3/ARRB2/PHF23/GPS2/UBB/RPL23/SMAD7/MALT1/UBE2C/FZR1/FE…	70
GO:0070828	heterochromatin organization	0.00180823	0.00147153	MTHFR/HP1BP3/MECOM/HMGA1/LOXL2/CHRAC1/CDKN2A/POLE3/HELLS/HMGA2/CENPV/SMCHD1/SNAI1	13
GO:0009411	response to UV	0.00183476	0.00149312	UBE4B/CASP9/USP1/DTL/SPRTN/MAP4K3/MSH2/REV1/RHBDD1/CDC25A/TREX1/HYAL3/ATR/UVSSA/PRKAA1/POLK/UBE2B/HUS1/PTN/CCAR2/SCARA3/TP53INP1/MYC/XPA/SIRT1/FEN1/CHEK1/MDM2/TRIAP1/ERCC5/ZBTB1/YY1/AKT1/BMF/INO80/NEDD4/TIPIN/ST20/ERCC4/DCUN1D3/E2F4/MC1R/TP53/RPL26/IMPACT/PCNA/CIRBP/CDKN2D/ERCC1/ATF4/EP300/HMGN1	52
GO:0034329	cell junction assembly	0.0018461	0.00150234	NPHP4/EPHA2/PKN2/MYOC/LAMC1/ITGB1BP1/ROCK2/STRN/WDPCP/MAP4K4/LIMS1/CLASP1/PKP4/FZD5/FN1/PDCD6IP/RHOA/HEG1/DLG1/WDR1/LIMCH1/ANK2/UGT8/RAPGEF2/CDH6/APC/DUSP22/FLOT1/SRF/DST/GJA1/ACTB/FSCN1/RAC1/CDHR3/CAV1/FLNC/GPM6B/MTDH/GRHL2/PTK2/PLEC/TLN1/ABL1/TSC1/VCL/DLG5/PTEN/LDB1/CD151/ARL2/HDAC7/RAP1B/CORO1C/CDH24/FERMT2/MPP5/ACTN1/THBS1/SMAD3/MYO9A/PEAK1/PDPK1/CDH11/PARD6A/CDH3/MYO1C/JUP/ITGB4/FBF1/CDH2/SM…	80
GO:0040001	establishment of mitotic spindle localization	0.00187915	0.00152925	GPSM2/DCTN1/ACTR1B/CLASP1/HTT/MAD2L1/SPDL1/MCPH1/UBXN2B/SAPCD2/BCCIP/PAX6/SPRY2/NDE1/PAFAH1B1/KPNB1/NDC80/NSFL1C	18
GO:0030705	cytoskeleton-dependent intracellular transport	0.00196387	0.00159819	PRKCZ/TMEM201/HSPB11/SSX2IP/FNBP1L/ARL8A/HNRNPU/TRIM58/WDR35/KIF3C/LRPPRC/ACTR1B/TTC21B/TTC30B/TRAK2/TRAF3IP1/KIF1A/IFT122/MAP6D1/TCTEX1D2/HTT/WDR19/BBS12/MYO10/MAP1B/TNPO1/AP3S1/PURA/KIF13A/TUBB/DST/LCA5/WASL/PCM1/HOOK3/IFT74/SSNA1/KIF5B/AP3M1/RAB6A/HSPA8/BLOC1S1/DYNLL1/LAMP1/ACTR10/CCDC88C/BLOC1S6/MYO5A/KIF23/IFT140/MAPK8IP3/NDE1/SPG7/MYO1C/PAFAH1B1/KIF1C/UBB/MYO19/DYNLL2/DYNLRB1/NEFH/RABL2B/LC…	63
GO:0000075	cell cycle checkpoint	0.00197714	0.00160899	SYF2/SFN/CDC20/GADD45A/MUC1/PRCC/MDM4/INTS7/DTL/WNT9A/SOX11/GEN1/MSH2/CNOT11/ATF2/TOP2B/DYNC1LI1/ATRIP/TREX1/RPL24/CEP63/ATR/DLG1/MAD2L1/RAD17/APC/CDC25C/CNOT8/SPDL1/UIMC1/MDC1/DDX39B/CDC5L/TTK/MAD1L1/HUS1/WEE2/CNOT7/CCAR2/RPS6/CDKN2B/WAC/DNA2/MUS81/CHEK1/CDK2/NABP2/HMGA2/MDM2/TAOK3/TRIAP1/RB1/TFDP1/BUB1B/TIPIN/ZWILCH/FEM1B/BLM/EME2/E2F4/FBXO31/TP53/RPL26/TOP2A/NDC80/PCNA/BCL2L1/AURKA/ARID3A/FZR1…	73
GO:0060070	canonical Wnt signaling pathway	0.00203875	0.00165912	NPHP4/PSMB2/PSMA5/PYGO2/KLHL12/WNT9A/RYR2/SDC1/PSME4/USP34/TCF7L1/AMER3/LYPD6/NR4A2/PSMD14/FZD5/TMEM198/CUL3/RAB5A/RBMS3/WNT5A/GSK3B/SIAH2/TBL1XR1/SOX2/NFKB1/LEF1/JADE1/APC/MCC/CSNK1G3/UBE2B/WNT8A/EGR1/MIR145/CSNK1A1/G3BP1/PTK7/FOXO3/LATS1/GLI3/HECW1/CAV1/DDX3X/XIAP/CCAR2/FZD3/STK3/UBR5/CTHRC1/MLLT3/VCP/RECK/GNAQ/TLE4/TLE1/ROR2/PSMB7/NOTCH1/PTEN/FRAT1/FRAT2/FGF8/TCF7L2/MDK/LRP4/PPP1CA/YAP1/BCL9L/…	105
GO:0034330	cell junction organization	0.00205652	0.00167358	NPHP4/EPHA2/PKN2/MYOC/LAMC1/TGFB2/ITGB1BP1/ROCK2/STRN/WDPCP/MAP4K4/LIMS1/CLASP1/PKP4/FZD5/FN1/PDCD6IP/PTPN23/RHOA/CADM2/HEG1/DLG1/WDR1/LIMCH1/ANK2/UGT8/RAPGEF2/CDH6/APC/DUSP22/FLOT1/SRF/DST/GJA1/PERP/SDK1/ACTB/FSCN1/RAC1/CCM2/CDHR3/CAV1/FLNC/GPM6B/MTDH/GRHL2/PTK2/PLEC/TLN1/TGFBR1/ABL1/TSC1/VCL/DLG5/PTEN/LDB1/CD151/ARL2/RDX/HDAC7/RAP1B/CORO1C/ANG/CDH24/FERMT2/MPP5/ACTN1/THBS1/SMAD3/MYO9A/PEAK1/PDP…	93
GO:0001654	eye development	0.00213243	0.00173536	GNB1/SKI/NPHP4/MFN2/EPHA2/ARID1A/BCAR3/OLFM3/PYGO2/CRB1/TGFB2/WNT9A/SOX11/SOS1/WDPCP/GPD2/SP3/BMPR2/ABI2/FZD5/CRYGD/CRYGC/CRYGB/TRAF3IP1/THRB/TGFBR2/ACVR2B/IMPDH2/WNT5A/COL8A1/RPL24/IFT122/SKIL/ACTL6A/SOX2/DLG1/CC2D2A/WDR19/SLC7A11/GPM6A/TENM3/FAT1/LPCAT1/NIPBL/SH3PXD2B/RING1/SRF/PRDM1/TBC1D32/GJA1/AHI1/SDK1/GLI3/TSPAN12/PTN/CHRDL1/CLN8/RDH10/OSR2/GRHL2/AGTPBP1/TDRD7/TGFBR1/LHX2/LAMC3/VIM/ATOH7/Z…	112
GO:0060271	cilium assembly	0.00216228	0.00175965	NPHP4/HSPB11/SSX2IP/ODF2L/FNBP1L/CDC14A/GORAB/NEK2/SDCCAG8/WDR35/KIF3C/FAM161A/TMEM17/WDPCP/ALMS1/DCTN1/TEKT4/ACTR3/CLASP1/TTC21B/TTC30B/TMEM237/ARMC9/TRAF3IP1/PTPN23/MAP4/CELSR3/ZMYND10/ATG3/IFT122/CEP63/DZIP1L/TCTEX1D2/CEP19/HTT/CC2D2A/WDR19/CEP135/PLK4/NEK1/TNPO1/UBE2B/TBC1D7/DCDC2/TUBB/PKHD1/RAB23/ATG5/TBC1D32/AHI1/FGFR1OP/BBS9/YWHAG/AKAP9/PRKAR2B/IQUB/OFD1/HDAC6/PCM1/VDAC3/ASAP1/RFX3/IFT74/K…	113
GO:0051258	protein polymerization	0.00216228	0.00175965	STMN1/HAX1/CAMSAP2/SPTBN1/ADD2/DCTN1/CAPG/NCK2/ACTR3/CLASP1/ABI2/ARPC4/BRK1/RHOA/TWF2/PRKCD/NCK1/DLG1/SLIT2/UBE2K/MAP1B/JMY/RASA1/DIAPH1/PFN3/DBN1/AIF1/LATS1/FBXO5/SNX9/RAC1/COBL/AKAP9/PPP1R9A/MET/WASL/MID1IP1/BAG4/ARFGEF1/TERF1/JAK2/GBA2/ARPC5L/SPTAN1/ABL1/MSRB2/RHOBTB1/ARL2/CORO1B/FCHSD2/PAK1/RDX/FKBP4/EPS8/CAPZA3/DNM1L/TWF1/ARPC3/CLIP1/MZT1/ANG/TPPP2/EVL/HSP90AA1/C15orf62/TMOD2/BBS4/CORO7/NDE1…	91
GO:0009798	axis specification	0.00225866	0.00183809	SKI/HSPB11/RNF2/PGAP1/FZD5/WNT5A/SENP2/CXXC4/WNT8A/SRF/RIPPLY2/HEY2/AHI1/COBL/SMO/BCOR/CER1/PTCH1/NOTCH1/NODAL/BMPR1A/LDB1/PAX6/WT1/C2CD3/LRP6/DDIT3/TBX3/SETDB2/BMP4/SMAD6/SMAD2/SMAD4/AURKA/ETS2	35
GO:0016050	vesicle organization	0.00235066	0.00191296	PEF1/TRAPPC3/FNBP1L/VAMP4/KLHL12/EXOC8/SDC1/DYSF/TGFBRAP1/STAM2/ALS2/CREB1/PTPRN/CUL3/SEC13/ANKRD28/PDCD6IP/ALS2CL/COL7A1/CHMP2B/TFG/AP2M1/USO1/SEC31A/CLCN3/ZFYVE16/SQSTM1/KIF13A/TAPBP/CD2AP/SNX3/STX7/TBPL1/FBXO5/CAV1/WASL/CCDC136/TRAPPC2/SRPX/VPS37A/HOOK3/TRAPPC9/VPS28/UNC13B/ABCA1/STAM/KIF5B/SAR1A/SEC24C/VTI1A/ARFGAP2/VPS37C/PPP6R3/UVRAG/AQP11/PICALM/RAB38/CTSC/VAMP1/C2CD5/BLOC1S1/PMEL/RAB5B/EE…	102
GO:0097711	ciliary basal body-plasma membrane docking	0.00235066	0.00191296	NPHP4/NEK2/SDCCAG8/ALMS1/DCTN1/CLASP1/CEP63/CC2D2A/CEP135/PLK4/TUBB/AHI1/FGFR1OP/YWHAG/AKAP9/PRKAR2B/OFD1/PCM1/SSNA1/C2CD3/CEP57/RAB3IP/CEP290/NEDD1/DYNLL1/TCTN2/HSP90AA1/HAUS2/NDE1/PAFAH1B1/TUBG1/FBF1/CEP192/HAUS1/CEP250/PRKACA/SFI1/CSNK1E	38
GO:0031057	negative regulation of histone modification	0.00235066	0.00191296	SKI/MTF2/TRIP12/CTBP1/UBE2B/JARID2/PHF1/ATG5/BCOR/UBR5/KDM4C/PAX5/SET/SIRT1/OTUB1/KDM5A/SIN3A/DNMT3B/DNMT1/SPHK2/SMARCB1	21
GO:0009101	glycoprotein biosynthetic process	0.00239912	0.00195239	DHDDS/TMEM59/ALG6/HS2ST1/EXTL2/MAN1A2/DPM3/MUC1/GALNT2/B3GNT2/MOGS/CHST10/MGAT5/GALNT13/GALNT3/TRAK2/BMPR2/CHPF/B3GNT7/STT3B/TREX1/TMEM115/ST3GAL6/B4GALT4/POGLUT1/RPN1/B3GALNT1/ALG3/XXYLT1/UGDH/GALNTL6/GALNT7/VCAN/CHSY3/HBEGF/NDST1/GALNT10/B3GALT4/B3GAT2/UBE2J1/FUT9/MAN1A1/UST/CHST12/DPY19L1/GAL3ST4/PLOD3/C1GALT1C1/FUT10/ARFGEF1/DPY19L4/ST3GAL1/AGO2/ACER2/VCP/GALNT12/ALG2/DOLPP1/POMT1/MAN1B1/ST8S…	108
GO:0043966	histone H3 acetylation	0.00240529	0.00195741	TAF12/SUPT7L/ING5/BRPF1/TADA3/LEF1/JADE1/TAF9/JADE2/SUPT3H/MAP3K7/JADE3/POLE3/SIRT1/KAT6B/LDB1/TAF6L/KMT2A/CHEK1/SIN3A/PER1/TADA2A/WBP2/SMAD4/SPHK2/SMARCB1/MCM3AP	27
GO:0046794	transport of virus	0.00240529	0.00195741	KPNA6/NUP133/RPS27A/XPO1/SEC13/NUP210/NUP54/NUP155/NUP153/NUP43/CAV1/VPS37A/VPS28/UBAP1/NUP214/NUP160/VPS37C/AAAS/NUP107/VPS37B/UBC/RAN/KPNA3/NUP93/UBB/KPNB1/NUP85	27
GO:0075733	intracellular transport of virus	0.0024464	0.00199087	KPNA6/NUP133/RPS27A/XPO1/SEC13/NUP210/NUP54/NUP155/NUP153/NUP43/VPS37A/VPS28/UBAP1/NUP214/NUP160/VPS37C/AAAS/NUP107/VPS37B/UBC/RAN/KPNA3/NUP93/UBB/KPNB1/NUP85	26
GO:0010975	regulation of neuron projection development	0.00246141	0.00200309	ACAP3/CDC20/LRP8/NEGR1/BARHL2/CHRNB2/EFNA1/SEMA4A/NTRK1/ABL2/RGS2/CAMSAP2/SYT2/FKBP1B/BCL11A/SEMA4C/MAP4K4/CHN1/TRAK2/BMPR2/ABI2/FN1/EPHA4/ULK4/SS18L2/PLXNB1/NCKIPSD/RHOA/TWF2/WNT5A/GSK3B/SEMA5B/PLXND1/NCK1/SERPINI1/SKIL/NLGN1/EPHB3/SLIT2/RUFY3/SPP1/GRID2/PPP3CA/RAPGEF2/TENM3/MAP1B/SEMA6A/CDKL3/DBN1/SYNGAP1/CUL7/PTK7/SRF/CNR1/EPHA7/SNX3/FYN/UST/SDK1/TMEM106B/HECW1/DDX56/COBL/STYXL1/PPP1R9A/CUX1/P…	147
GO:0031056	regulation of histone modification	0.00253476	0.00206278	SKI/MTHFR/MTF2/PYGO2/ZBTB7B/MUC1/LMNA/TRIP12/SETD5/TADA3/BCL6/CTBP1/CAMK2D/ING2/NIPBL/WDR70/UBE2B/NSD1/JARID2/PHF1/ATG5/ZNHIT1/PAXIP1/BCOR/UBR5/KDM4C/PAX5/RNF20/PHF19/CDK9/SET/SIRT1/TET1/OTUB1/EED/KMT2A/CHEK1/KDM5A/UBE2N/SIN3A/CTCF/TP53/TADA2A/WBP2/SMAD4/DNMT3B/DNMT1/AKAP8/PAF1/SPHK2/SMARCB1/PAXBP1	52
GO:0007492	endoderm development	0.00258722	0.00210546	SSBP3/LAMC1/CDC73/ITGA4/ITGAV/FN1/EOMES/SETD2/COL7A1/COL8A1/SOX2/POU5F1/LAMB1/ARC/NOTCH1/NODAL/BMPR1A/FGF8/LDB1/ITGA7/HMGA2/BMP4/LEO1/SMAD3/MMP15/BPTF/GATA6/SMAD2/SMAD4/MMP9/PAF1/ITGB2	32
GO:0022604	regulation of cell morphogenesis	0.00258722	0.00210546	LRP8/BARHL2/CHRNB2/EFNA1/SEMA4A/MYOC/SYT2/ITGB1BP1/RHOB/BCL11A/WDPCP/SEMA4C/LIMS1/PRPF40A/CHN1/TRAK2/BMPR2/ABI2/FN1/EPHA4/SS18L2/PLXNB1/QRICH1/RHOA/DAG1/TWF2/WNT5A/GSK3B/SEMA5B/PLXND1/P2RY1/SKIL/NLGN1/EPHB3/DLG1/WDR1/SLIT2/RUFY3/SPP1/PPP3CA/RAPGEF2/MYO10/MAP1B/RASA1/SEMA6A/CDKL3/DIAPH1/SPARC/DBN1/SYNGAP1/CUL7/SRF/PHIP/EPHA7/FYN/UST/RAC1/HECW1/PPP1R9A/CUX1/MKLN1/PTN/ARHGAP4/DOCK5/DPYSL2/SDC2/RIMS2…	143
GO:0048193	Golgi vesicle transport	0.00258722	0.00210546	PEF1/TRAPPC3/KIF2C/BGLAP/KLHL12/CD55/EXOC8/TRAPPC12/KIF3C/RAB10/PKDCC/SPTBN1/DCTN1/VAMP8/PROC/PGAP1/ACSL3/CUL3/SEC13/ANKRD28/DYNC1LI1/COL7A1/TMEM115/TFG/SEC22A/CEP19/HTT/TBC1D14/EXOC1/USO1/SEC31A/ANK2/RAB33B/SLC10A7/TRIM23/SCAMP1/TICAM2/TMED7/ERGIC1/LMAN2/KIF13A/VPS52/TAPBP/GOPC/YKT6/TMED4/AP4M1/CUX1/CREB3L2/TRAPPC2/BCAP31/GOLGA7/RNF139/TRAPPC9/VCP/VPS13A/SPTAN1/SAR1A/SEC24C/VTI1A/BET1L/KIF18A/AR…	113
GO:0016358	dendrite development	0.00264602	0.00215332	CDC20/LRP8/CHRNB2/EFNA1/CAMSAP2/STRN/BCL11A/NCK2/TRAK2/ABI2/KLF7/EPHA4/SS18L2/RHOA/GSK3B/NLGN1/EPHB3/PPP3CA/RAPGEF2/MAP1B/CDKL3/DBN1/DCDC2/SYNGAP1/CUL7/FYN/SDK1/TMEM106B/HECW1/COBL/PPP1R9A/CUX1/WASL/PTN/EZH2/HDAC6/PREX2/SDC2/ASAP1/ARC/PTPRD/GRIN3A/LPAR1/ANAPC2/ABI1/DLG5/PTEN/CPEB3/CAPRIN1/LRP4/CFL1/SHANK2/PICALM/DNM1L/LLPH/SIPA1L1/ITPKA/NEDD4/ADAM10/BBS4/NTN3/FBXO31/CRK/PAFAH1B1/MINK1/DLG4/CDK5R1…	77
GO:0006283	transcription-coupled nucleotide-excision repair	0.00270431	0.00220075	RPS27A/COPS7B/ISY1/UVSSA/RFC1/COPS4/POLK/GTF2H4/POLD2/RFC2/TCEA1/XPA/POLR2L/POLR2G/UBC/ERCC5/COPS2/ERCC4/RPA1/POLR2A/UBB/COPS3/PCNA/POLR2E/POLR2I/ERCC1/LIG1/POLR2F/RBX1/EP300/HMGN1	31
GO:0045930	negative regulation of mitotic cell cycle	0.00271381	0.00220849	SYF2/SFN/PSMB2/CDC20/CDKN2C/GADD45A/CDC14A/PSMA5/MUC1/PRCC/CDC73/MDM4/WNT9A/GJC2/GEN1/ZFP36L2/MSH2/PSME4/CNOT11/PSMD14/ATF2/CTDSP1/TOP2B/DYNC1LI1/RPL24/TPRA1/BCL6/DLG1/MAD2L1/JADE1/RAD17/APC/SKP1/CDC25C/CNOT8/PTTG1/SPDL1/RIPK1/MDC1/TTK/FBXO5/MAD1L1/HUS1/WEE2/CUL1/EZH2/NAA10/MCPH1/CNOT7/FZD3/MTBP/RPS6/CDKN2A/CDKN2B/PSMB7/ABL1/GFI1B/PTEN/MUS81/CDK2AP2/BTG4/CHEK1/CDK2/NABP2/CDK4/CTDSP2/HMGA2/MDM2/TA…	105
GO:0000280	nuclear division	0.00271955	0.00221315	PHF13/GPR3/CDCA8/CDC20/KIF2C/MSH4/HFM1/CDC14A/POGZ/TDRKH/MSTO1/NEK2/HNRNPU/GEN1/ACTR3/CLASP1/CUL3/DIS3L2/TOP2B/DYNC1LI1/RHOA/WNT5A/CHMP2B/RPL24/NAA50/STAG1/ANAPC4/PDS5A/CENPC/MAD2L1/ING2/NIPBL/MSH3/APC/RAD50/UBE2B/CDC23/CDC25C/PTTG1/SPDL1/BOD1/KIFC1/KLHDC3/CUL7/PHIP/TTK/FBXO5/MAD1L1/CDK13/FIGNL1/WEE2/NAA10/ARHGEF10/UBXN2B/RRS1/MYBL1/MCMDC2/TERF1/CCNE2/MTBP/CKS2/SMC2/FBXW5/MASTL/FGF8/SMC3/BCCIP/KI…	123
GO:0044782	cilium organization	0.0027369	0.00222728	NPHP4/HSPB11/SSX2IP/ODF2L/FNBP1L/CDC14A/GORAB/NEK2/SDCCAG8/WDR35/KIF3C/FAM161A/TMEM17/WDPCP/ALMS1/DCTN1/TEKT4/ACTR3/CLASP1/TTC21B/TTC30B/TMEM237/ARMC9/TRAF3IP1/PTPN23/MAP4/CELSR3/ZMYND10/ATG3/IFT122/CEP63/DZIP1L/TCTEX1D2/CEP19/HTT/CC2D2A/WDR19/CEP135/BBS12/PLK4/NEK1/TNPO1/UBE2B/TBC1D7/DCDC2/TUBB/PKHD1/RAB23/LCA5/ATG5/TBC1D32/AHI1/FGFR1OP/BBS9/YWHAG/AKAP9/PRKAR2B/IQUB/OFD1/HDAC6/PCM1/VDAC3/ASAP1/R…	117
GO:0010769	regulation of cell morphogenesis involved in differentiation	0.00298812	0.00243172	LRP8/BARHL2/CHRNB2/EFNA1/SEMA4A/MYOC/ITGB1BP1/SEMA4C/LIMS1/CHN1/TRAK2/BMPR2/ABI2/FN1/EPHA4/SS18L2/PLXNB1/RHOA/TWF2/WNT5A/GSK3B/SEMA5B/PLXND1/SKIL/NLGN1/EPHB3/SLIT2/RUFY3/SPP1/PPP3CA/RAPGEF2/MAP1B/SEMA6A/CDKL3/DBN1/SYNGAP1/CUL7/SRF/EPHA7/UST/RAC1/HECW1/PPP1R9A/CUX1/ARHGAP4/DOCK5/DPYSL2/SDC2/HAS2/PTK2/ARC/PTPRD/ABL1/ANAPC2/PTEN/SEMA4G/BRSK2/BDNF/CAPRIN1/MDK/LRP4/MARK2/CFL1/PAK1/DNM1L/CORO1C/RNF6/PO…	95
GO:0072659	protein localization to plasma membrane	0.00305018	0.00248222	PRKCZ/ARHGEF16/EPHA2/TMEM59/ATP1B1/ITGB1BP1/ROCK2/EFR3B/RAB10/PKDCC/TTC7A/SPTBN1/VAMP8/TMEM150A/LYPD1/ACSL3/ZDHHC23/P2RY1/AP2M1/DLG1/KCNIP4/TSPAN5/ANK2/RAPGEF2/FCHO2/RAPGEF6/SQSTM1/KIF13A/FLOT1/GOPC/STX7/MAP7/ACTB/CNPY4/WNK3/BAG4/GOLGA7/KCNB2/EFR3A/DENND4C/PTCH1/CACNB2/GPR158/KIF5B/SYTL2/PICALM/RDX/SCN3B/TNFRSF1A/LRP6/C2CD5/SEC23A/EXOC5/AKAP5/MPP5/VTI1B/ZDHHC22/ANKRD9/AKT1/MYO5A/ANXA2/PTPN9/RAB26…	84
GO:1902115	regulation of organelle assembly	0.00305902	0.00248942	ODF2L/SH3GLB1/GPSM2/SDCCAG8/HNRNPU/TRAPPC12/SDC1/NRXN1/ALMS1/RAB5A/PDCD6IP/KIF9/MAP4/RHOA/ZMYND10/NPRL2/CHMP2B/ATG3/STAG1/TCTEX1D2/HTT/TBC1D14/CEP135/G3BP2/GRID2/PLK4/PRKAA1/IL5/G3BP1/MAPK9/TBC1D7/DCDC2/SENP6/ATG5/FSCN1/STYXL1/VDAC3/ASAP1/PTPRD/LRSAM1/STAM/SMC3/RBM14/LRFN4/RDX/PAN2/MDM1/ATXN2/DYNLL1/PAN3/BBS4/AKAP13/IFT140/CHMP1A/PHF23/SMCR8/PIP4K2B/TRIM37/SMAD4/VPS4B/SRC/EVI5L/DNM2/CCDC151/CHMP2…	66
GO:1903829	positive regulation of cellular protein localization	0.00307226	0.00250019	ARHGEF16/EPHA2/SFN/SESN2/ZC3H12A/EFCAB7/SH3GLB1/GPSM2/TP53BP2/TRAPPC12/ITGB1BP1/YWHAQ/ROCK2/SPTBN1/CCT7/FZD5/ACSL3/GPD1L/ARIH2/BAP1/GNL3/PRKCD/GSK3B/NMD3/PDCD10/DLG1/RUFY3/UBE2D3/FBXW7/NIPBL/PRKAA1/APC/SQSTM1/HSP90AB1/CD2AP/FYN/EPB41L2/GLI3/YWHAG/GNAI1/CNPY4/SMO/PTN/WNK3/BCAP31/PCM1/YWHAZ/UBR5/VPS28/ABHD17B/KIF5B/SAR1A/TCF7L2/LRP4/PAK1/RDX/C2CD5/MDM2/CCT2/CEP290/RAN/TFDP1/AKAP5/PPP1R13B/AKT1/OAZ2…	101
GO:0150063	visual system development	0.00308109	0.00250737	GNB1/SKI/NPHP4/MFN2/EPHA2/ARID1A/BCAR3/OLFM3/PYGO2/CRB1/TGFB2/WNT9A/SOX11/SOS1/WDPCP/GPD2/SP3/BMPR2/ABI2/FZD5/CRYGD/CRYGC/CRYGB/TRAF3IP1/THRB/TGFBR2/ACVR2B/IMPDH2/WNT5A/COL8A1/RPL24/IFT122/SKIL/ACTL6A/SOX2/DLG1/CC2D2A/WDR19/SLC7A11/GPM6A/TENM3/FAT1/LPCAT1/NIPBL/SH3PXD2B/RING1/SRF/PRDM1/TBC1D32/GJA1/AHI1/SDK1/GLI3/TSPAN12/PTN/CHRDL1/CLN8/RDH10/OSR2/GRHL2/AGTPBP1/TDRD7/TGFBR1/LHX2/LAMC3/VIM/ATOH7/Z…	112
GO:0019058	viral life cycle	0.00312442	0.00254264	TNFRSF14/EPHA2/FCN3/KPNA6/ZC3H12A/PKN2/NUCKS1/CD55/NUP133/RSAD2/ROCK2/RPS27A/XPO1/PCBP1/VAMP8/ITGB6/ITGAV/SEC13/NUP210/RAB5A/TOP2B/UBP1/PDCD6IP/RPSA/DAG1/HYAL3/CHMP2B/PLSCR1/PTX3/ZNF639/CTBP1/NUP54/NUP155/NUP153/DEK/TRIM26/HSP90AB1/ATG5/SNX3/NUP43/PPIA/CDHR3/CAV1/DDX3X/CTSB/CNOT7/VPS37A/SLC20A2/PABPC1/VPS28/IFNA2/UBAP1/VCP/LRSAM1/NUP214/NOTCH1/USP6NL/SMC3/CTBP2/NUP160/VPS37C/UVRAG/AAAS/PCBP2/TARB…	102
GO:0021532	neural tube patterning	0.00313318	0.00254976	HES3/SSBP3/PRKACB/GORAB/GLI2/TRAF3IP1/IFT122/HES1/WDR19/TBC1D32/GLI3/SMO/PTCH1/FGF8/PAX6/LRP6/KDM2B/BMP4/IFT140/PRKACA	20
GO:0010508	positive regulation of autophagy	0.00332136	0.0027029	MFN2/VPS13D/SESN2/ZC3H12A/TMEM59/SH3GLB1/GBA/HK2/BCL2L11/NPRL2/GSK3B/PIK3CB/HTT/SCOC/PRKAA1/MAP3K7/FOXO3/SESN1/EPM2A/NOD1/DHRSX/HDAC6/PIM2/BNIP3L/RIPK2/TP53INP1/MTDH/DAPK1/LRSAM1/TSC1/WAC/SIRT1/UVRAG/PAFAH1B2/TBK1/TPCN1/CAMKK2/HMGB1/CLEC16A/SMCR8/PIP4K2B/TRIM65/TP53INP2/HMOX1	44
GO:1902749	regulation of cell cycle G2/M phase transition	0.00341355	0.00277793	SYF2/PSMB2/CDC7/PSMA5/NEK2/DTL/SDCCAG8/PSME4/ALMS1/DCTN1/CLASP1/PSMD14/CDC25A/CEP63/CEP135/PLK4/RAD17/SKP1/CDC25C/UIMC1/TUBB/FBXO5/FGFR1OP/HUS1/YWHAG/AKAP9/PRKAR2B/CUL1/PAXIP1/OFD1/PCM1/PKIA/PSMB7/SSNA1/STOX1/CEP57/CHEK1/CDK2/CDK4/HMGA2/CEP290/NEDD1/TAOK3/DYNLL1/PSMD9/HSP90AA1/HAUS2/SIN3A/PSMA4/BLM/NDE1/PSMB10/PAFAH1B1/PSMB6/TP53/PSMB3/PSMD3/TUBG1/DBF4B/PSMC5/CEP192/HAUS1/VPS4B/CDC25B/CEP250/AURK…	71
GO:0000132	establishment of mitotic spindle orientation	0.00341355	0.00277793	GPSM2/DCTN1/ACTR1B/HTT/MAD2L1/SPDL1/MCPH1/UBXN2B/SAPCD2/BCCIP/PAX6/SPRY2/NDE1/PAFAH1B1/NDC80/NSFL1C	16
GO:0060831	smoothened signaling pathway involved in dorsal/ventral neural tube patterning	0.00353922	0.0028802	PRKACB/GORAB/GLI2/TRAF3IP1/IFT122/WDR19/TBC1D32/GLI3/PTCH1/PRKACA	10
GO:0043010	camera-type eye development	0.00353922	0.0028802	GNB1/SKI/NPHP4/MFN2/EPHA2/ARID1A/BCAR3/PYGO2/TGFB2/WNT9A/SOX11/SOS1/WDPCP/GPD2/SP3/BMPR2/ABI2/FZD5/CRYGD/CRYGC/CRYGB/TRAF3IP1/THRB/TGFBR2/ACVR2B/IMPDH2/WNT5A/COL8A1/RPL24/IFT122/SKIL/ACTL6A/DLG1/CC2D2A/WDR19/SLC7A11/GPM6A/TENM3/FAT1/LPCAT1/RING1/SRF/TBC1D32/GJA1/AHI1/SDK1/GLI3/TSPAN12/PTN/CLN8/RDH10/OSR2/GRHL2/TDRD7/TGFBR1/LHX2/LAMC3/VIM/ATOH7/PAX6/WT1/ROM1/CABP4/TCIRG1/TSKU/C12orf57/LRP6/PFDN5/G…	98
GO:0042273	ribosomal large subunit biogenesis	0.00361007	0.00293785	MRPL20/ZNHIT6/WDR12/DHX30/RPL24/RPL35A/MRPL1/RPL26L1/NOP16/NHP2/MDN1/RRS1/RPL7/RPL35/RPL12/SURF6/WDR74/NOP2/RPLP0/GTF3A/TRAF7/HEATR3/DDX28/RPL26/RPL23A/ZNHIT3/FTSJ3/RPL38/EIF6/RPL3	30
GO:0099173	postsynapse organization	0.00364185	0.00296372	WASF2/LRP8/EFNA1/NRXN1/TANC1/ABI2/NRP2/EPHA4/WNT5A/CHMP2B/NLGN1/EPHB3/DLG1/GRID2/SLC7A11/DBN1/SYNGAP1/EPHA7/FYN/ACTB/PPP1R9A/WASL/PTN/HDAC6/NDRG1/ARC/PTPRD/ABHD17B/CEL/ARHGAP22/PTEN/CAPRIN1/LRP4/CFL1/LRFN4/SHANK2/DNM1L/GPHN/ACTN1/SIPA1L1/ITPKA/ADAM10/IGF1R/DNAJA3/PAFAH1B1/DLG4/NLGN2/MYH10/CDK5R1/ITGA3/CDH2/LZTS3/APOE/NLGN4Y/NEFH/PICK1/TIAM1	57
GO:0061013	regulation of mRNA catabolic process	0.00364185	0.00296372	HNRNPR/PUM1/PSMB2/THRAP3/ZC3H12A/PSMA5/RC3H1/HNRNPU/ROCK2/PUM2/ZFP36L2/PSME4/RPS27A/XPO1/PSMD14/TRIM71/PRKCD/DCP1A/HNRNPD/TNPO1/DND1/CNOT8/SYNCRIP/IGF2BP3/TBRG4/CNOT7/PABPC1/YWHAZ/AGO2/SECISBP2/PSMB7/SET/NUP214/VIM/CPEB3/EXOSC1/NANOS1/POLR2G/HSPA8/PSMD9/UBC/EXOSC8/AKT1/ANP32A/PSMA4/CARHSP1/PARN/PSMB10/PSMB6/FXR2/UBB/ALKBH5/PSMB3/PSMD3/IGF2BP1/TOB1/PSMC5/AXIN2/RBM38/CIRBP/KHSRP/ELAVL1/HNRNPM/SAMD4…	67
GO:0001704	formation of primary germ layer	0.00364185	0.00296372	EPHA2/ARID1A/CDC73/ACVR1/ITGA4/ITGAV/BMPR2/FN1/EOMES/SETD2/COL7A1/WNT5A/COL8A1/SOX2/LEF1/SMAD1/MIR145/HAND1/POU5F1/SRF/LAMB1/NR4A3/NODAL/BMPR1A/ITGA7/HMGA2/BMP4/LEO1/SMAD3/MMP15/FOXC2/ITGA3/PRKAR1A/ITGB4/TWSG1/GATA6/SMAD2/MMP9/SNAI1/PRKACA/PAF1/NF2/ETS2/ITGB2/POFUT2	45
GO:0007498	mesoderm development	0.00374641	0.00304881	EPHA2/SSBP3/NUP133/ACVR2A/ACVR1/BMPR2/EOMES/ACVR2B/SETD2/WNT5A/POGLUT1/LEF1/SMAD1/PPP2CA/MIR145/HAND1/SRF/PUS7/SMO/ZFPM2/FOXH1/JAK2/CER1/NR4A3/LHX2/NODAL/BMPR1A/FGF8/LDB1/YAP1/GDF11/HMGA2/TBX3/BMP4/SMAD3/FOXC2/CTDNEP1/ITGA3/PRKAR1A/RPL38/ITGB4/TWSG1/SMAD2/SMAD4/SNAI1/PRKACA/NF2/ETS2/POFUT2	49
GO:0001655	urogenital system development	0.00381524	0.00310482	CASP9/LIN28A/HSPB11/PYGO2/TGFB2/NUP133/SOX11/ODC1/SDC1/WDPCP/BCL2L11/GLI2/HOXD13/EPHA4/COL4A4/COL4A3/TRAF3IP1/ACVR2B/SMARCC1/TREX1/WNT5A/TIPARP/EPHB3/HES1/DLG1/SLIT2/FRAS1/FGF2/FAT4/SMAD1/IRX1/NIPBL/EGR1/ID4/PKHD1/EPHA7/AHI1/PDGFA/GLI3/SMO/PODXL/CYP7B1/RDH10/OSR2/RRM2B/HAS2/MTSS1/MYC/CER1/PTCH1/TGFBR1/TSC1/NOTCH1/PSAP/DLG5/PTEN/FGF8/WT1/LRP4/NUP160/AQP11/YAP1/PDGFD/ACAT1/KIRREL3/FKBP4/GDF11/GLI1/…	102
GO:1903050	regulation of proteolysis involved in cellular protein catabolic process	0.00383037	0.00311713	GLMN/EFNA1/GBA/UCHL5/RPS7/TRIB2/SOCS5/PSMD14/SUMO1/EPHA4/SMARCC1/ARIH2/GSK3B/USP13/MAGEF1/UBE2K/RCHY1/FBXW7/TAF9/CSNK1A1/MAPK9/HSP90AB1/UBE2J1/UFL1/RNF217/LATS1/CAV1/BCAP31/CCAR2/RNF139/TRIB1/PTK2/VCP/FAM122A/UBQLN1/RAD23B/ALAD/WAC/PTEN/BRSK2/CTSC/USP5/MDM2/TMTC3/NUDT15/UBAC2/BAG5/AKT1/ARIH1/RHBDF1/PKD1/CLEC16A/CBFA2T3/DERL2/UBB/RPL23/SUMO2/SMAD7/EDEM2/AURKA/TMEM259/KEAP1/RAD23A/PRKACA/DDA1/APOE/…	71
GO:0071806	protein transmembrane transport	0.00390285	0.00317612	PEX13/HSPD1/CHCHD4/SEC62/PEX5L/DNAJC19/GRPEL1/SEC63/TIMM17B/TRAM1/PEX2/SEC61B/SEC61A2/PEX16/TIMM10/HSPA8/C2CD5/SRP54/TOMM20L/PAM16/TIMM22/ROMO1/TIMM13/TIMM44/NDUFA13/AKT2/TOMM40/RTN2	28
GO:0003181	atrioventricular valve morphogenesis	0.00391755	0.00318808	EFNA1/MDM4/TGFB2/ACVR1/BMPR2/TGFBR2/HEY2/HEY1/NOTCH1/BMPR1A/MDM2/SMAD6/ZFPM1/SMAD4	14
GO:0048814	regulation of dendrite morphogenesis	0.0039191	0.00318934	LRP8/CHRNB2/EFNA1/ABI2/EPHA4/SS18L2/GSK3B/NLGN1/PPP3CA/RAPGEF2/CDKL3/DBN1/CUL7/HECW1/PPP1R9A/CUX1/SDC2/ARC/PTPRD/ANAPC2/PTEN/CAPRIN1/CFL1/DNM1L/SIPA1L1/ITPKA/NEDD4/ADAM10/FBXO31/PAFAH1B1/CDK5R1/NEDD4L/LZTS3/ID1/YWHAH/TIAM1	36
GO:0010389	regulation of G2/M transition of mitotic cell cycle	0.0039191	0.00318934	SYF2/PSMB2/CDC7/PSMA5/NEK2/DTL/SDCCAG8/PSME4/ALMS1/DCTN1/CLASP1/PSMD14/CDC25A/CEP63/CEP135/PLK4/RAD17/SKP1/CDC25C/TUBB/FBXO5/FGFR1OP/HUS1/YWHAG/AKAP9/PRKAR2B/CUL1/OFD1/PCM1/PKIA/PSMB7/SSNA1/STOX1/CEP57/CDK2/CDK4/HMGA2/CEP290/NEDD1/TAOK3/DYNLL1/PSMD9/HSP90AA1/HAUS2/SIN3A/PSMA4/BLM/NDE1/PSMB10/PAFAH1B1/PSMB6/PSMB3/PSMD3/TUBG1/DBF4B/PSMC5/CEP192/HAUS1/VPS4B/CDC25B/CEP250/AURKA/PRKACA/SFI1/CSNK1E/RBX1	66
GO:0032271	regulation of protein polymerization	0.00392988	0.00319812	STMN1/HAX1/CAMSAP2/SPTBN1/ADD2/DCTN1/CAPG/NCK2/ACTR3/CLASP1/ABI2/ARPC4/BRK1/RHOA/TWF2/PRKCD/NCK1/DLG1/SLIT2/MAP1B/JMY/RASA1/PFN3/DBN1/LATS1/SNX9/RAC1/AKAP9/PPP1R9A/MET/WASL/BAG4/ARFGEF1/TERF1/GBA2/ARPC5L/SPTAN1/ABL1/RHOBTB1/ARL2/CORO1B/FCHSD2/PAK1/RDX/FKBP4/EPS8/CAPZA3/TWF1/ARPC3/CLIP1/TPPP2/EVL/HSP90AA1/C15orf62/TMOD2/BBS4/MYO1C/PFN1/RANGRF/CDK5R1/CDC42EP4/RAC3/ARHGAP28/MKKS/GMFG/PLEKHG2/VASP/EM…	72
GO:0050807	regulation of synapse organization	0.00392988	0.00319812	CDC20/LRP8/CHRNB2/EFNA1/SEMA4A/NTRK1/NRXN1/DCTN1/ABI2/NRP2/EPHA4/LRRN1/RHOA/DAG1/CAMKV/WNT5A/CHMP2B/NLGN1/EPHB3/GRID2/SLC7A11/GPM6A/SPARC/DBN1/TUBB/MDGA1/EPHA7/FYN/PPP1R9A/LRRN3/PTN/SRPX2/GPC4/SLITRK2/YWHAZ/PTK2/ARC/LRRC24/PTPRD/VCP/ABHD17B/ABL1/ANAPC2/ARHGAP22/DLG5/PTEN/BDNF/CAPRIN1/LRP4/CFL1/LRFN4/DNM1L/AMIGO2/PCDH8/LRFN5/SIX1/SIX4/SIPA1L1/FLRT2/ITPKA/NEDD4/ADAM10/PAFAH1B1/NLGN2/CDK5R1/CDH2/LZT…	72
GO:0003205	cardiac chamber development	0.00404218	0.0032895	UBE4B/LUZP1/ARID1A/LMO4/RBM15/TNNI1/MDM4/TGFB2/RYR2/SOX11/SNX17/LTBP1/SOS1/ACVR1/BMPR2/NRP2/TGFBR2/WNT5A/HEG1/PLXND1/HES1/SLIT2/ANK2/HAND1/PTK7/SRF/PRDM1/HEY2/SMO/HEY1/GRHL2/ZFPM2/TMEM65/FOXH1/TGFBR1/NOTCH1/BMPR1A/FGF8/PARVA/MDM2/TBX3/HECTD1/BMP4/SMAD6/STRA6/SALL1/FOXC2/ZFPM1/TP53/MYH10/ZBTB14/GATA6/SMAD7/SMAD4/JAG1/SALL4/DNM2/TAB1/ADAMTS1	59
GO:0006275	regulation of DNA replication	0.00404218	0.0032895	FAF1/CDC7/S100A11/CACYBP/NUCKS1/GLI2/USP37/ATR/SENP2/BCL6/PDS5A/ANKRD17/CCNA2/FBXW7/RAD17/MSH3/PPP2CA/EHMT2/FBXO5/RAC1/HUS1/RFC2/DBF4/TERF1/TTF1/DNA2/SMC3/ATF1/CDK2/GLI1/DACH1/INO80/CDAN1/TIPIN/BLM/TP53/CTC1/DBF4B/ESCO1/PCNA/CHEK2	41
GO:0006337	nucleosome disassembly	0.00404218	0.0032895	ARID1A/SMARCC1/PBRM1/HMGA1/SET/ARID2/SMARCD1/NFE2/SUPT16H/SMARCD2/SMARCA4/SMARCB1	12
GO:0016331	morphogenesis of embryonic epithelium	0.00429864	0.00349822	SKI/MTHFR/LUZP1/ARID1A/PRKACB/BCL10/LMO4/GLMN/TGFB2/RPS7/SOX11/SEMA4C/GLI2/TRIM71/SETD2/WNT5A/IFT122/CC2D2A/LIAS/IRX1/HAND1/PTK7/MTHFD1L/RALA/COBL/FZD3/RDH10/STK3/GRHL2/CTHRC1/PTCH1/LHX2/ABL1/TSC1/NODAL/FGF8/ADM/CFL1/LRP6/ALX1/APAF1/KDM2B/PCDH8/BMP4/SIX1/SIX4/MTHFD1/BBS4/PFN1/DVL2/SALL4/PRKACA/VASP	53
GO:0044091	membrane biogenesis	0.00434964	0.00353972	NRXN1/SPTBN1/NLGN1/FLOT1/PEX3/CAV1/PTPRD/UGCG/CEL/PSAP/PTEN/PEX16/LRP4/ANXA2/EMP2/TLCD2/NLGN2/TLCD1/CDH2/NLGN4Y	20
GO:0048568	embryonic organ development	0.00434964	0.00353972	RNF207/EPHA2/SYF2/ARID1A/GJB5/EFNA1/VASH2/TGFB2/WNT9A/RYR2/SOX11/NCOA1/BIRC6/PKDCC/WDPCP/GLI2/ACVR1/SP3/FZD5/TRAF3IP1/EOMES/TGFBR2/TMIE/SETD2/WNT5A/LRIG1/IFT122/SENP2/TRA2B/HES1/DLG1/CC2D2A/WDR19/ATOH1/LEF1/PLK4/PDGFC/NIPBL/HAND1/VPS52/PTK7/SRF/PRDM1/GJA1/HEY2/AHI1/MTHFD1L/PDGFA/GLI3/COBL/SMO/RARRES2/FZD3/RDH10/HEY1/MMP16/STK3/OSR2/GRHL2/CTHRC1/ZFPM2/ZFAT/FOXH1/PAX5/ROR2/PTCH1/TGFBR1/NR4A3/RAD23B…	127
GO:0060828	regulation of canonical Wnt signaling pathway	0.00435506	0.00354413	NPHP4/PSMB2/PSMA5/KLHL12/PSME4/USP34/AMER3/LYPD6/PSMD14/TMEM198/CUL3/RBMS3/WNT5A/GSK3B/SIAH2/TBL1XR1/SOX2/NFKB1/JADE1/APC/MCC/CSNK1G3/UBE2B/EGR1/MIR145/CSNK1A1/G3BP1/PTK7/FOXO3/LATS1/GLI3/HECW1/CAV1/DDX3X/XIAP/CCAR2/STK3/UBR5/CTHRC1/MLLT3/VCP/RECK/GNAQ/TLE4/TLE1/ROR2/PSMB7/NOTCH1/FRAT1/TCF7L2/MDK/LRP4/PPP1CA/YAP1/LRP6/PFDN5/GLI1/DDIT3/SCYL2/PSMD9/DACT1/CSNK1G1/SMAD3/TLE3/PSMA4/KREMEN2/PSMB10/CDH3…	90
GO:0043087	regulation of GTPase activity	0.00435506	0.00354413	ACAP3/ARHGEF16/ERRFI1/EPHA2/ASAP3/SYDE2/EVI5/NTRK1/RABGAP1L/RASAL2/RGS2/DENND1B/SIPA1L2/ASAP2/ITGB1BP1/SOS1/RTKN/ELMOD3/TBC1D8/MAP4K4/LIMS1/PKP4/CHN1/ZC3H15/ALS2/EPHA4/PDE6D/ALS2CL/PLXNB1/NPRL2/WNT5A/GSK3B/PLXND1/EPHB3/BCL6/TNK2/RGS12/TBC1D14/CPEB2/SLIT2/TBC1D19/ARAP2/ARHGAP24/RAP1GDS1/TBCK/ARHGAP10/RAPGEF2/DEPDC1B/RASA1/RAPGEF6/ARAP3/RGS14/TBC1D7/SYNGAP1/SMAP1/STXBP5/RGS17/SNX9/SNX13/AGFG2/DGKI/…	140
GO:0007080	mitotic metaphase plate congression	0.00435506	0.00354413	CDCA8/KIF2C/HNRNPU/CUL3/CHMP2B/CENPC/CDC23/SPDL1/BOD1/KIFC1/MAD1L1/RRS1/KIF18A/CDCA5/KIF22/CHMP1A/MIS12/KPNB1/NDC80/VPS4B/CHMP2A	21
GO:0090311	regulation of protein deacetylation	0.00435506	0.00354413	SKI/ZBTB7B/SPRED2/TADA3/BCL6/CTBP1/CAMK2D/ING2/NIPBL/PRKAA1/ZNHIT1/CCAR2/BRMS1/KDM5A/FRY/SPRED1/TP53/AKAP8/SPHK2/EP300/DYRK1A	21
GO:0008361	regulation of cell size	0.00448302	0.00364826	CLCN6/BARHL2/SEMA4A/AKT3/SEMA4C/BMPR2/CREB1/FN1/RHOA/TWF2/WNT5A/GSK3B/SEMA5B/RUFY3/SPP1/CLCN3/SLC12A7/IL7R/MAP1B/SEMA6A/PRR16/SLC12A2/CDKL3/DBN1/SRF/HSP90AB1/EPHA7/RAC1/LAMTOR4/SLC12A9/ARHGAP4/CLN8/DPYSL2/ABL1/TSC1/VAV2/ANAPC2/PTEN/SEMA4G/BDNF/PAK1/RDX/ANO6/CDK4/RNF6/AKT1/SLC12A6/SEMA6D/SLC12A1/SIN3A/E2F4/IST1/PAFAH1B1/RAP1GAP2/TRPV2/CDK5R1/SLC12A5/ADNP/DNM2/APOE/AKT1S1	61
GO:1903800	positive regulation of production of miRNAs involved in gene silencing by miRNA	0.00458148	0.00372838	LIN28A/MYCN/RIPK1/BMP4/MAP2K1/TP53/DDX5/MAP2K2	8
GO:0007093	mitotic cell cycle checkpoint	0.00476262	0.00387579	SYF2/SFN/CDC20/GADD45A/MUC1/PRCC/MDM4/WNT9A/GEN1/MSH2/CNOT11/ATF2/TOP2B/DYNC1LI1/RPL24/DLG1/MAD2L1/RAD17/APC/CDC25C/CNOT8/SPDL1/MDC1/TTK/MAD1L1/HUS1/WEE2/CNOT7/RPS6/CDKN2B/MUS81/CDK2/NABP2/HMGA2/MDM2/TAOK3/TRIAP1/RB1/TFDP1/BUB1B/TIPIN/ZWILCH/BLM/EME2/E2F4/FBXO31/TP53/RPL26/TOP2A/NDC80/PCNA/BCL2L1/AURKA/ARID3A/CARM1/CHEK2/EP300	57
GO:0050803	regulation of synapse structure or activity	0.00476262	0.00387579	CDC20/LRP8/CHRNB2/EFNA1/SEMA4A/NTRK1/NRXN1/DCTN1/ABI2/NRP2/EPHA4/LRRN1/RHOA/DAG1/CAMKV/WNT5A/CHMP2B/NLGN1/EPHB3/GRID2/SLC7A11/GPM6A/SPARC/DBN1/TUBB/SYNGAP1/MDGA1/EPHA7/FYN/PPP1R9A/LRRN3/PTN/SRPX2/GPC4/SLITRK2/YWHAZ/PTK2/ARC/LRRC24/PTPRD/VCP/ABHD17B/ABL1/ANAPC2/ARHGAP22/DLG5/PTEN/BDNF/CAPRIN1/LRP4/CFL1/LRFN4/DNM1L/AMIGO2/PCDH8/LRFN5/SIX1/SIX4/SIPA1L1/FLRT2/ITPKA/NEDD4/ADAM10/PAFAH1B1/NLGN2/CDK5R1/…	74
GO:0048880	sensory system development	0.004778	0.00388832	GNB1/SKI/NPHP4/MFN2/EPHA2/ARID1A/BCAR3/OLFM3/PYGO2/CRB1/TGFB2/WNT9A/SOX11/SOS1/WDPCP/GPD2/SP3/BMPR2/ABI2/FZD5/CRYGD/CRYGC/CRYGB/TRAF3IP1/THRB/TGFBR2/ACVR2B/IMPDH2/WNT5A/COL8A1/RPL24/IFT122/SKIL/ACTL6A/SOX2/DLG1/CC2D2A/WDR19/SLC7A11/GPM6A/TENM3/FAT1/LPCAT1/NIPBL/SH3PXD2B/RING1/SRF/PRDM1/TBC1D32/GJA1/AHI1/SDK1/GLI3/TSPAN12/PTN/CHRDL1/CLN8/RDH10/OSR2/GRHL2/AGTPBP1/TDRD7/TGFBR1/LHX2/LAMC3/VIM/ATOH7/Z…	112
GO:0048285	organelle fission	0.00487862	0.00397019	PHF13/MTFR1L/GPR3/CDCA8/CDC20/KIF2C/MSH4/HFM1/CDC14A/POGZ/TDRKH/MSTO1/NEK2/HNRNPU/GEN1/ACTR3/CLASP1/CUL3/DIS3L2/TOP2B/DYNC1LI1/RHOA/WNT5A/CHMP2B/RPL24/NAA50/STAG1/ANAPC4/PDS5A/CENPC/MAD2L1/ING2/NIPBL/MSH3/SLC25A46/APC/RAD50/UBE2B/CDC23/CDC25C/PTTG1/SPDL1/BOD1/KIFC1/KLHDC3/CUL7/PHIP/TTK/MTFR2/FBXO5/MAD1L1/CDK13/FIGNL1/WEE2/NAA10/ARHGEF10/UBXN2B/MTFR1/RRS1/MYBL1/MCMDC2/TERF1/GDAP1/CCNE2/MTBP/CKS2/S…	132
GO:1902903	regulation of supramolecular fiber organization	0.004887	0.00397702	ASAP3/STMN1/WASF2/HAX1/MYOC/CAMSAP2/ITGB1BP1/ROCK2/SPTBN1/ADD2/ALMS1/DCTN1/CAPG/NCK2/ACTR3/CLASP1/ABI2/ARPC4/BRK1/RHOA/TWF2/PRKCD/CD47/NCK1/MAP6D1/DLG1/WDR1/SLIT2/LIMCH1/SYNPO2/PTGER4/MAP1B/JMY/RASA1/APC/SH3PXD2B/PFN3/DBN1/LATS1/SNX9/RAC1/AEBP1/AKAP9/PPP1R9A/MET/WASL/MID1IP1/HDAC6/ARHGEF10/BAG4/ARFGEF1/TERF1/GBA2/TGFBR1/LPAR1/ARPC5L/SPTAN1/ABL1/TSC1/RHOBTB1/SWAP70/ARL2/CFL1/CORO1B/ARAP1/FCHSD2/PA…	107
GO:0048511	rhythmic process	0.00504606	0.00410646	HNRNPR/THRAP3/CHRNB2/NTRK1/DTL/TGFB2/HNRNPU/ROCK2/NCOA1/PPP1CB/CREB1/PTPRN/BHLHE40/TIMP4/NR1D2/IMPDH2/GSK3B/SIAH2/GPR149/PTX3/NLGN1/SLIT2/HNRNPD/MAPK10/FBXW7/PRKAA1/CARTPT/PAM/EGR1/FBXW11/MAPK9/ID4/BTBD9/NFYA/FOXO3/CBX3/NAMPT/PTN/EZH2/USP9X/NONO/CCAR2/OPRK1/CRH/NCOA2/KLF10/HAS2/KLF9/GNAQ/SIRT1/ATOH7/PTEN/MDK/RBM4/RBM4B/KDM2A/PPP1CA/KMT2A/KDM5A/ARNTL2/DNM1L/SP1/CDK4/NCOR2/FBXL3/CIPC/TYRO3/SIN3A/AR…	92
GO:0006469	negative regulation of protein kinase activity	0.005092	0.00414384	ERRFI1/SFN/CDKN2C/GADD45A/GBA/RGS2/DUSP10/ITGB1BP1/TRIB2/SOCS5/SPRED2/DUSP19/DUSP7/PRKCD/HEG1/NCK1/CAMK2N2/ZFYVE28/APC/PPP2CA/SPRY4/RGS14/DUSP22/IBTK/TNFAIP3/LATS1/FGFR1OP/PRKAR1B/YWHAG/PRKAR2B/CAV1/WEE2/PKIA/TRIB1/CDKN2A/CDKN2B/GNAQ/ABL1/SIRT1/PTEN/DUSP5/SMPD1/PTPN6/LRP6/GPRC5A/TARBP2/CORO1C/SH2B3/TAOK3/RB1/SPRY2/BMP4/AKT1/SPRED1/IGF1R/PDPK1/TFAP4/INCA1/GPS2/SMCR8/NF1/GGNBP2/DUSP14/HEXIM1/HEXIM2…	76
GO:0000723	telomere maintenance	0.00514824	0.00418961	SMG7/NEK7/NEK2/EXO1/HNRNPU/CCT7/XRCC5/PARP3/GNL3/ATR/TERC/RFC1/HNRNPD/RAD50/NHP2/HSP90AB1/HNRNPA2B1/POLD2/HUS1/RFC2/POLA1/HMBOX1/TERF1/CCNE2/MYC/RECQL4/POLE3/DCLRE1C/DNA2/NAT10/FEN1/NABP2/CCT2/POLE/TINF2/HSP90AA1/NOP10/RAD51/PIF1/BLM/ERCC4/PARN/SMG1/ACD/RPA1/WRAP53/CTC1/RAD51D/TEN1/PCNA/SRC/RTEL1/CCNE1/ERCC1/PNKP/XRCC6	56
GO:0007052	mitotic spindle organization	0.00518421	0.00421888	STMN1/CDC20/GPSM2/MSTO1/NEK2/TBCE/HNRNPU/DCTN1/CLASP1/MAP4/RHOA/PARP3/CHMP2B/STAG1/KIFC1/TTK/SBDS/GNAI1/ARHGEF10/VCP/SMC3/BCCIP/AAAS/RAN/MZT1/BORA/KIF23/PKD1/CHMP1A/TUBG1/KPNB1/CLTC/NDC80/CEP192/VPS4B/AURKA/WDR62/CHMP2A/CHEK2/DRG1	40
GO:0060968	regulation of gene silencing	0.00524933	0.00427188	LIN28A/PUM1/ZC3H12A/MIER1/NUP133/MYCN/PUM2/SEC13/NUP210/TRIM71/NUP54/PPP3CA/NUP155/DND1/RIPK1/NUP153/POU5F1/HMGA1/ASF1A/NUP43/PHF8/AGO2/RMRP/PHF2/NUP214/SIRT1/TET1/POLR2L/NUP160/POLR2G/NAA40/BCDIN3D/AAAS/TARBP2/CDK2/ZC3H10/NUP107/NCOR2/BMP4/MAP2K1/SIN3A/NUP93/POLR2A/TP53/DDX5/NUP85/POLR2E/MAP2K2/ELAVL1/DNMT1/POLR2I/ZFP36/TRIM28/POLR2F	54
GO:0018210	peptidyl-threonine modification	0.00547936	0.00445907	CDC7/GALNT2/ROCK2/CAD/SPRED2/GALNT13/ACVR1/GALNT3/STK39/CLK1/CAB39/TGFBR2/PRKCD/WNT5A/GSK3B/UBE2K/CAMK2D/GALNTL6/CSNK1G3/CSNK1A1/TTK/WNK3/RIPK2/TGFBR1/STOX1/MARK2/CHEK1/MAP3K12/TBK1/DYRK2/GALNT4/SPRY2/GALNT16/AKT1/SPRED1/CSNK1G1/MAP2K1/PDPK1/CDK5R1/SMAD7/CSNK1G2/S1PR2/PRKACA/PKN1/DYRK1B/CALM3/CSNK1E/DYRK1A	48
GO:0006650	glycerophospholipid metabolic process	0.00570164	0.00463996	PIGV/PIGK/SLC44A3/PI4KB/THEM5/DPM3/SH3YL1/MBOAT2/EFR3B/SOCS5/TTC7A/TMEM150A/STARD7/INPP4A/DBI/PGAP1/ACSL3/RAB5A/GPD1L/ABHD5/SACM1L/CISH/ABHD6/PIK3R4/PIK3CB/PLSCR1/PIK3CA/PCYT1A/PIGX/PIGG/PTPN13/PLA2G12A/FGF2/LPCAT1/MTMR12/SERINC5/RUFY1/MBOAT1/GPLD1/ALDH5A1/PDGFA/HTR2C/TAZ/AGPAT5/MTMR7/FABP5/PTDSS1/EFR3A/SLC44A1/AGPAT2/IPMK/PTEN/INPP5F/FAR1/PITPNM1/CHKA/STARD10/RAB38/APOA5/LPCAT3/ETNK1/ARF3/GPD1/D…	98
GO:0043392	negative regulation of DNA binding	0.00570164	0.00463996	ZNF593/NEK2/SOX11/SUMO1/LEF1/FBXW7/HAND1/ID4/HEY2/SMO/HEY1/JAK2/ZNF462/LHX2/RSF1/DDIT3/HMGA2/NFKBIA/SIN3A/TFAP4/ERCC4/ID1/CPNE1/HMOX1	24
GO:0071709	membrane assembly	0.00570645	0.00464388	NRXN1/SPTBN1/NLGN1/FLOT1/CAV1/PTPRD/UGCG/CEL/PSAP/PTEN/LRP4/ANXA2/EMP2/TLCD2/NLGN2/TLCD1/CDH2/NLGN4Y	18
GO:0060840	artery development	0.0061184	0.00497912	LUZP1/TGFB2/AKT3/SNX17/LTBP1/BMPR2/ACVR2B/PLXND1/HES1/MIR145/SRF/PRDM1/HEY2/GLI3/HEY1/FOXH1/TGFBR1/NOTCH1/ZMIZ1/BMPR1A/FGF8/MDK/ARID2/EFNB2/HECTD1/BMP4/SIX1/SMAD6/STRA6/FOXC2/MYH10/NF1/SMAD7/JAG1/DNM2/NOTCH3/APOE/TAB1	38
GO:0016573	histone acetylation	0.00616075	0.00501359	TAF12/PYGO2/MUC1/NCOA1/SUPT7L/EPC2/ATF2/ING5/SETD5/BRPF1/TADA3/NAA50/MSL2/ACTL6A/CTBP1/LEF1/JADE1/TAF9/JADE2/SUPT3H/MAP3K7/ATG5/BEND3/PHF10/TRRAP/ING3/PAXIP1/JADE3/POLE3/SET/SIRT1/KAT6B/LDB1/TAF6L/NAA40/RSF1/KMT2A/CHEK1/EP400/SIN3A/MORF4L1/CTCF/PER1/USP22/TADA2A/PCGF2/MSL1/WBP2/SMAD4/MBD3/SPHK2/SMARCB1/EP300/MCM3AP	54
GO:0021952	central nervous system projection neuron axonogenesis	0.00616075	0.00501359	SZT2/CHRNB2/GLI2/NR4A2/EPHA4/EPHB3/FBXO45/SLIT2/TSKU/C12orf57/CDH11/PAFAH1B1/SCN1B/ADARB1	14
GO:0060485	mesenchyme development	0.00621306	0.00505616	PEF1/EFNA1/SEMA4A/KLHL12/MDM4/TGFB2/NUP133/SOX11/SEMA4C/CLASP1/ACVR1/BMPR2/NRP2/FN1/EOMES/TGFBR2/DAG1/WNT5A/POGLUT1/GSK3B/SEMA5B/HES1/LEF1/FAM172A/SEMA6A/PPP2CA/WNT8A/HAND1/CUL7/PTK7/HEY2/SMO/EZH2/LOXL2/RDH10/HEY1/ZFPM2/HAS2/MYC/FOXH1/CER1/BNC2/TGFBR1/NOTCH1/NODAL/DLG5/BMPR1A/PTEN/SEMA4G/FGF8/WT1/MDK/CFL1/FGF19/YAP1/PHLDB1/BCL9L/LRP6/STRAP/ERBB3/HMGA2/MDM2/ALX1/KITLG/CORO1C/BMP4/SIX1/SIX4/SEMA6D/…	87
GO:0000819	sister chromatid segregation	0.00656344	0.0053413	PHF13/CDCA8/CDC20/KIF2C/POGZ/MSTO1/NEK2/HNRNPU/GEN1/CUL3/DIS3L2/TOP2B/DYNC1LI1/CHMP2B/NAA50/STAG1/ANAPC4/PDS5A/CENPC/MAD2L1/FBXW7/NIPBL/APC/CDC23/PTTG1/SPDL1/BOD1/KIFC1/TTK/LATS1/FBXO5/MAD1L1/NAA10/RRS1/SMC2/SMC3/KIF18A/FEN1/CDCA5/PHB2/RAN/PDS5B/RB1/BUB1B/INO80/KIF23/KIF22/KATNB1/CTCF/CHMP1A/MIS12/PHF23/TOP2A/TUBG1/CDC27/KPNB1/AXIN2/ANAPC11/NDC80/ESCO1/VPS4B/AKAP8/CHMP2A	63
GO:0032231	regulation of actin filament bundle assembly	0.00658947	0.00536248	ASAP3/STMN1/WASF2/MYOC/ITGB1BP1/ROCK2/ALMS1/CLASP1/RHOA/CD47/LIMCH1/SYNPO2/PTGER4/SH3PXD2B/PFN3/RAC1/PPP1R9A/MET/ARHGEF10/BAG4/TGFBR1/LPAR1/ABL1/TSC1/SWAP70/ARAP1/PAK1/RDX/EVL/SMAD3/BBS4/FHOD1/PFN1/ARHGAP28/MKKS/ID1/NF2	37
GO:0046822	regulation of nucleocytoplasmic transport	0.00685719	0.00558035	SFN/KHDRBS1/ZC3H12A/EFCAB7/PTPN14/DNAJC27/XPO1/BARD1/SETD2/PRKCD/GSK3B/NUP54/RBM27/NUP153/RAB23/GLI3/MDFIC/SMO/PKIA/UBR5/NUP214/TCF7L2/RBM4/AAAS/MDM2/PPP1R12A/RAN/BMP4/NEDD4/SMAD3/NUTF2/TP53/NF1/JUP/MAVS/FERMT1/PRKACA/TRIM28/RANGAP1	39
GO:0006388	tRNA splicing, via endonucleolytic cleavage and ligation	0.00693967	0.00564747	ZBTB8OS/TSEN15/DDX1/C2orf49/TSEN2/CPSF1/CLP1/FAM98B/TSEN54/TSEN34	10
GO:0071375	cellular response to peptide hormone stimulus	0.00699235	0.00569034	PRKCZ/ERRFI1/AGTRAP/PRKACB/ZBTB7B/BGLAP/NUCKS1/ROCK2/RAB10/SOS1/MBD5/NR4A2/GRB14/CREB1/IRS1/SMARCC1/GNAI2/CISH/PRKCD/ATP6V1A/GSK3B/NCK1/PIK3CA/CPEB2/USO1/NFKB1/CCNA2/GAB1/PRKAA1/GHR/MAP1B/CRHBP/APC/AP3S1/MZB1/MIR145/GPLD1/ATP6V1G2/CDC5L/PHIP/FOXO3/FYN/ENPP1/PRKAR1B/CRHR2/GCK/GRB10/YWHAG/SH2B2/PRKAR2B/CAV1/RARRES2/EIF4EBP1/ATP6V1C1/PTK2/JAK2/DENND4C/NR4A3/TSC1/SIRT1/PTEN/PDE3B/ESRRA/TCIRG1/PAK1/C2…	98
GO:0051058	negative regulation of small GTPase mediated signal transduction	0.0073025	0.00594273	MFN2/STMN1/MYOC/ABL2/TGFB2/CUL3/HEG1/BCL6/SLIT2/RASA1/SPRY4/SYNGAP1/CD2AP/MET/PPP2CB/SCAI/ARHGAP42/RASAL1/SPRY2/RASA3/CGNL1/NF1/ITGA3/STMN3/SH3BP1	25
GO:0016073	snRNA metabolic process	0.00743077	0.00604712	RPAP2/RPRD2/POU2F1/INTS7/GTF2E1/TAF9/ELL2/PHAX/NHP2/INTS1/TAF6/MEPCE/INTS10/INTS9/GTF2E2/SNAPC3/NCBP1/CDK9/POLR2L/TUT1/POLR2G/INTS4/SP1/NABP2/USPL1/EXOSC8/GTF2F2/GTF2A1/CCNK/NOP10/SNAPC5/USB1/POLR2A/POLR2E/GTF2F1/ELL/POLR2I/POLR2F	38
GO:0071826	ribonucleoprotein complex subunit organization	0.00743077	0.00604712	MRPL20/RNU11/AGO3/SF3A3/NSUN4/ZNHIT6/DDX20/RC3H1/CDC73/DDX1/PUM2/MTIF2/GCFC2/USP39/RPSA/DHX30/RPL24/ISY1/ATR/G3BP2/PRKAA1/TAF9/GFM2/RPS23/G3BP1/GEMIN5/MRPL22/SLU7/DDX39B/HSP90AB1/MDN1/SBDS/EIF4H/STYXL1/LUC7L2/GEMIN8/DDX3X/MCTS1/CNOT7/TGS1/RRS1/AGO2/PSIP1/VCP/NCBP1/RPL12/KIF5B/EIF3A/CLP1/SF1/PIH1D2/NOP2/STRAP/EIF4B/TARBP2/PAN2/SNRPF/ATXN2/RPLP0/SRSF9/DENR/MTIF3/PAN3/HSP90AA1/KLC1/LUC7L/TRAF7/DDX28…	90
GO:0033673	negative regulation of kinase activity	0.00750816	0.0061101	ERRFI1/SFN/CDKN2C/GADD45A/GBA/RGS2/DUSP10/HNRNPU/ITGB1BP1/TRIB2/MYCNOS/SOCS5/SPRED2/DUSP19/NPRL2/DUSP7/PRKCD/HEG1/NCK1/CAMK2N2/ZFYVE28/APC/PPP2CA/SPRY4/RGS14/DUSP22/IBTK/TNFAIP3/LATS1/FGFR1OP/PRKAR1B/YWHAG/PRKAR2B/CAV1/WEE2/PKIA/TRIB1/CDKN2A/CDKN2B/GNAQ/ABL1/SIRT1/PTEN/DUSP5/SMPD1/PTPN6/LRP6/GPRC5A/TARBP2/CORO1C/SH2B3/TAOK3/RB1/SPRY2/IRS2/BMP4/AKT1/SPRED1/IGF1R/PDPK1/TFAP4/INCA1/GPS2/SMCR8/NF1/GG…	81
GO:0044786	cell cycle DNA replication	0.00753272	0.00613009	CDC7/MCM2/SENP2/BCL6/RFC1/FBXW7/MCM3/FBXO5/POLD2/RFC2/DBF4/MCM7/POLA1/TERF1/POLE3/DNA2/SMC3/FEN1/POLE/DACH1/RAD51/INO80/TIPIN/RPA1/DBF4B/PCNA/RTEL1/LIG1/CHEK2	29
GO:0110053	regulation of actin filament organization	0.00768478	0.00625384	ASAP3/STMN1/WASF2/HAX1/MYOC/ITGB1BP1/ROCK2/SPTBN1/ADD2/ALMS1/CAPG/NCK2/ACTR3/CLASP1/ABI2/ARPC4/BRK1/RHOA/TWF2/PRKCD/CD47/NCK1/DLG1/WDR1/SLIT2/LIMCH1/SYNPO2/PTGER4/JMY/RASA1/SH3PXD2B/PFN3/DBN1/LATS1/SNX9/RAC1/PPP1R9A/MET/WASL/ARHGEF10/BAG4/ARFGEF1/GBA2/TGFBR1/LPAR1/ARPC5L/SPTAN1/ABL1/TSC1/RHOBTB1/SWAP70/CFL1/CORO1B/ARAP1/FCHSD2/PAK1/RDX/EPS8/CAPZA3/TWF1/ARPC3/EVL/C15orf62/TMOD2/SMAD3/BBS4/FHOD1/MY…	82
GO:0001510	RNA methylation	0.00772921	0.00628999	NSUN4/RBM15/TRMT1L/TARBP1/RBM15B/TRMT10C/TRMT44/ZCCHC4/TRMT10A/DIMT1/CMTR1/MTO1/TFB1M/WTAP/MEPCE/FTSJ1/TGS1/TRMT10B/TRDMT1/NSUN6/METTL15/TRMT112/FDXACB1/NOP2/EMG1/BCDIN3D/METTL1/TRMT5/CMTR2/MRM1/FTSJ3/PCIF1	32
GO:0061136	regulation of proteasomal protein catabolic process	0.00775685	0.00631249	GLMN/GBA/UCHL5/TRIB2/SOCS5/PSMD14/SUMO1/SMARCC1/ARIH2/GSK3B/USP13/UBE2K/RCHY1/FBXW7/TAF9/CSNK1A1/MAPK9/HSP90AB1/UBE2J1/UFL1/RNF217/CAV1/BCAP31/CCAR2/TRIB1/VCP/FAM122A/UBQLN1/RAD23B/ALAD/WAC/BRSK2/USP5/MDM2/TMTC3/NUDT15/UBAC2/BAG5/AKT1/ARIH1/RHBDF1/PKD1/CLEC16A/CBFA2T3/DERL2/UBB/SUMO2/SMAD7/EDEM2/AURKA/TMEM259/KEAP1/RAD23A/PRKACA/DDA1/APOE/DERL3/CSNK1E/RBX1/USP25/UBE2G2	61
GO:0051438	regulation of ubiquitin-protein transferase activity	0.00775685	0.00631249	CDC20/RPS7/MAD2L1/FBXW7/CDC20B/ARRDC3/FBXO5/ABL1/MASTL/PTEN/DCUN1D5/DNM1L/UBE2N/DCUN1D2/BAG5/FEM1B/DCUN1D3/RPL23/SMAD7/UBE2C/FZR1/FEM1A/PIN1	23
GO:0001824	blastocyst development	0.00794591	0.00646634	MFN2/NASP/NEK2/SP3/CUL3/EOMES/SKIL/TBL1XR1/ACTL6A/SMIM14/HAND1/POU5F1/BYSL/SRF/LATS1/SBDS/NCAPG2/BCOR/PHF6/GINS4/PRDM14/KDM4C/TGFBR1/ST8SIA6/TET1/NODAL/WDR74/EMG1/MED21/CCDC62/CCNB1IP1/COPS2/CMTM3/SALL4/STMN3/ASF1B/GABPA	37
GO:0070085	glycosylation	0.0079937	0.00650523	DHDDS/PIGV/TMEM59/ALG6/EXTL2/MAN1A2/DPM3/MUC1/GBA/GALNT2/B3GNT2/MOGS/MGAT5/GALNT13/GALNT3/TRAK2/B3GNT7/STT3B/TMEM115/ST3GAL6/B4GALT4/POGLUT1/RPN1/B3GALNT1/ALG3/XXYLT1/GALNTL6/GALNT7/GALNT10/B3GALT4/B3GAT2/UBE2J1/FUT9/MAN1A1/DPY19L1/PLOD3/C1GALT1C1/FUT10/ARFGEF1/DPY19L4/ST3GAL1/ACER2/VCP/GBA2/GALNT12/ALG2/DOLPP1/POMT1/MAN1B1/ST8SIA6/TET1/TMEM258/VEGFB/FUT4/STT3A/GXYLT1/GALNT6/B4GALNT1/TMTC3/GALNT4…	84
GO:0016197	endosomal transport	0.00810143	0.0065929	EVI5/VAMP4/DENND1B/RAB10/SNX17/HEATR5B/RPS27A/ALMS1/DCTN1/STAM2/ALS2/CMTM6/PTPN23/CHMP2B/SNX4/TBC1D14/ANKRD50/ZFYVE16/SQSTM1/VPS52/SNX9/YKT6/AP1S1/DENND2A/VPS37A/VPS28/UBAP1/VCP/RGP1/ABCA1/STAM/VTI1A/INPP5F/BET1L/VPS37C/VPS51/RAB6A/PICALM/BLOC1S1/EEA1/CORO1C/RAB35/VPS37B/UBC/CLN5/AP5M1/VTI1B/SNX33/RAB11FIP3/BAIAP3/CLEC16A/TBC1D10B/CHMP1A/SGSM2/ANKFY1/UBB/SPAG9/CLTC/GGA3/UBE2O/HGS/VPS4B/AP5S1/SNX5…	72
GO:0106027	neuron projection organization	0.00817946	0.0066564	LRP8/EFNA1/DCTN1/TANC1/ABI2/EPHA4/GSK3B/NLGN1/EPHB3/DBN1/FYN/PPP1R9A/WASL/HDAC6/ABCD1/ARC/ABHD17B/PTEN/CAPRIN1/CFL1/SHANK2/DNM1L/SIPA1L1/ITPKA/ADAM10/IGF1R/PAFAH1B1/DLG4/CDK5R1/ITGA3/LZTS3/APOE/PICK1/TIAM1	34
GO:0042770	signal transduction in response to DNA damage	0.00819076	0.0066656	CASP9/SFN/SESN2/GADD45A/MUC1/MDM4/DTL/SMYD2/SPRED2/CNOT11/TREX1/CEP63/ATR/CDC25C/CNOT8/UIMC1/CDC5L/FOXO3/PAXIP1/CNOT7/NDRG1/ACER2/ABL1/SIRT1/ANKRD1/CHEK1/CDK2/MDM2/TRIAP1/TFDP1/SPRED1/TFAP4/E2F4/TP53/RPL26/DDX5/PCNA/SNAI1/AURKA/ARID3A/FZR1/CARM1/MIF/CHEK2/EP300/DYRK1A/PTTG1IP	47
GO:0032392	DNA geometric change	0.00827615	0.00673509	HFM1/DDX1/RPS27A/XRCC5/DHX30/TREX1/MCM2/RAD50/PURA/G3BP1/GTF2H4/HMGA1/MCM3/ASCC3/HNRNPA2B1/RFC2/MCM7/DDX3X/GINS4/RECQL4/XPA/RAD23B/DNA2/IGHMBP2/CHD4/HELB/UBC/HMGB1/GTF2F2/RAD51/INO80/PIF1/BLM/CHD2/CHD9/RPA1/TP53/UBB/TOP2A/CHD6/RTEL1/RBX1/XRCC6	43
GO:0018394	peptidyl-lysine acetylation	0.00827615	0.00673509	TAF12/PYGO2/MUC1/NCOA1/SUPT7L/EPC2/ATF2/ING5/SETD5/BRPF1/TADA3/NAA50/MSL2/ACTL6A/CTBP1/LEF1/JADE1/PRKAA1/TAF9/JADE2/SUPT3H/MAP3K7/ATG5/BEND3/PHF10/TRRAP/ING3/PAXIP1/JADE3/POLE3/SET/SIRT1/KAT6B/LDB1/TAF6L/NAA40/RSF1/KMT2A/CHEK1/BLOC1S1/EP400/SIN3A/MORF4L1/CTCF/PER1/USP22/TADA2A/PCGF2/MSL1/WBP2/ESCO1/SMAD4/MBD3/SPHK2/SMARCB1/EP300/MCM3AP	57
GO:0072665	protein localization to vacuole	0.00827615	0.00673509	VPS13D/SZT2/SH3GLB1/ROCK2/MON1A/PIK3R4/ZFYVE16/TNFAIP3/AP4M1/LAMTOR4/VPS37A/VPS28/VPS13A/AP3M1/VTI1A/VPS37C/HSPA8/M6PR/C12orf66/VPS37B/VTI1B/NEDD4/CACNG3/GGA3/HGS/TRAPPC8/KPTN	27
GO:0097150	neuronal stem cell population maintenance	0.00827615	0.00673509	SOX2/HES1/REST/FOXO3/MCPH1/PCM1/FUT10/HOOK3/FANCC/NOTCH1/IGF2BP1/CDH2/JAG1	13
GO:2000637	positive regulation of gene silencing by miRNA	0.00827615	0.00673509	LIN28A/PUM1/MYCN/PUM2/TRIM71/RIPK1/AGO2/BMP4/MAP2K1/TP53/DDX5/MAP2K2/ZFP36	13
GO:0000070	mitotic sister chromatid segregation	0.00827615	0.00673509	PHF13/CDCA8/CDC20/KIF2C/POGZ/MSTO1/NEK2/HNRNPU/GEN1/CUL3/DIS3L2/DYNC1LI1/CHMP2B/NAA50/ANAPC4/PDS5A/CENPC/MAD2L1/NIPBL/APC/CDC23/PTTG1/SPDL1/BOD1/KIFC1/TTK/FBXO5/MAD1L1/NAA10/RRS1/SMC2/KIF18A/CDCA5/RAN/PDS5B/RB1/BUB1B/INO80/KIF23/KIF22/KATNB1/CHMP1A/MIS12/PHF23/TUBG1/CDC27/KPNB1/ANAPC11/NDC80/VPS4B/AKAP8/CHMP2A	52
GO:1905268	negative regulation of chromatin organization	0.00874784	0.00711895	SKI/MTF2/TRIP12/CTBP1/UBE2B/JARID2/PHF1/HMGA1/ATG5/ASF1A/BCOR/PHF8/UBR5/KDM4C/PAX5/PHF2/SET/SIRT1/TET1/OTUB1/KDM5A/SIN3A/DNMT3B/DNMT1/SPHK2/SMARCB1	26
GO:0072001	renal system development	0.00891826	0.00725764	CASP9/LIN28A/HSPB11/PYGO2/TGFB2/NUP133/SOX11/ODC1/SDC1/WDPCP/BCL2L11/GLI2/EPHA4/COL4A4/COL4A3/TRAF3IP1/ACVR2B/TREX1/WNT5A/TIPARP/HES1/DLG1/SLIT2/FRAS1/FGF2/FAT4/SMAD1/IRX1/NIPBL/EGR1/PKHD1/EPHA7/AHI1/PDGFA/GLI3/SMO/PODXL/RDH10/OSR2/RRM2B/HAS2/MTSS1/MYC/CER1/PTCH1/TGFBR1/TSC1/NOTCH1/DLG5/FGF8/WT1/LRP4/NUP160/AQP11/YAP1/PDGFD/ACAT1/KIRREL3/GDF11/NUP107/CEP290/APAF1/EFNB2/BMP4/SIX1/SIX4/FBN1/SMAD6/S…	90
GO:0006475	internal protein amino acid acetylation	0.00902399	0.00734368	TAF12/PYGO2/MUC1/NCOA1/SUPT7L/EPC2/ATF2/ING5/SETD5/BRPF1/TADA3/NAA50/MSL2/ACTL6A/CTBP1/LEF1/JADE1/TAF9/JADE2/SUPT3H/MAP3K7/ATG5/BEND3/PHF10/MDH2/TRRAP/ING3/PAXIP1/JADE3/NAA10/POLE3/SET/SIRT1/KAT6B/LDB1/TAF6L/NAA40/RSF1/KMT2A/CHEK1/EP400/SIN3A/MORF4L1/CTCF/PER1/USP22/TADA2A/PCGF2/MSL1/WBP2/SMAD4/MBD3/SPHK2/SMARCB1/EP300/MCM3AP	56
GO:0006367	transcription initiation from RNA polymerase II promoter	0.00906137	0.0073741	E2F2/TAF12/THRAP3/MED8/NR4A2/CREB1/NR1D2/THRB/GTF2E1/MAML3/TAF9/E2F3/GTF2H4/RXRB/TEAD3/MED20/SRF/CCNC/HEY2/MED23/GTF2I/TAF6/PAXIP1/MED14/GTF2E2/TAF2/NR4A3/NR6A1/CDK9/NOTCH1/TAF3/PTEN/POLR2L/TEAD1/POLR2G/TAF6L/ESRRA/YAP1/TEAD4/CDK4/NR2C1/HMGB1/GTF2F2/ESR2/MED6/GTF2A1/MAZ/MED31/POLR2A/TP53/MED24/THRA/NR1D1/MED13/PSMC5/TAF4/POLR2E/GTF2F1/NOTCH3/POLR2I/TRIM28/POLR2F	62
GO:0043902	positive regulation of multi-organism process	0.00906137	0.0073741	PUM1/KPNA6/PKN2/NUCKS1/PUM2/BCL2L11/HDAC4/TOP2B/HYAL3/CHMP2B/P2RY1/ZNF639/ANKRD17/LEF1/PDE5A/GLRA1/NOD1/PPIA/MDFIC/DDX3X/CNOT7/RIPK2/PABPC1/AGO2/UNC13B/LRSAM1/CDK9/NOTCH1/SMC3/POLR2L/POLR2G/CFL1/RSF1/PDE3A/SP1/TARBP2/TBK1/VPS37B/GTF2F2/ANXA2/PPIB/TFAP4/C1QBP/POLR2A/TOP2A/P4HB/VPS4B/CTDP1/AURKA/POLR2E/GTF2F1/SMARCA4/RAD23A/HPN/POLR2I/APOE/CHMP2A/SMARCB1/MIF/POLR2F/EP300/ADARB1	62
GO:0001822	kidney development	0.00908945	0.00739695	CASP9/LIN28A/HSPB11/PYGO2/TGFB2/NUP133/SOX11/ODC1/SDC1/WDPCP/BCL2L11/GLI2/EPHA4/COL4A4/COL4A3/TRAF3IP1/ACVR2B/TREX1/TIPARP/HES1/DLG1/SLIT2/FRAS1/FGF2/FAT4/SMAD1/IRX1/NIPBL/EGR1/PKHD1/EPHA7/AHI1/PDGFA/GLI3/SMO/PODXL/RDH10/OSR2/RRM2B/HAS2/MTSS1/MYC/CER1/PTCH1/TGFBR1/TSC1/NOTCH1/DLG5/FGF8/WT1/LRP4/NUP160/AQP11/YAP1/PDGFD/ACAT1/KIRREL3/GDF11/NUP107/CEP290/APAF1/EFNB2/BMP4/SIX1/SIX4/FBN1/SMAD6/SMAD3/S…	86
GO:0070482	response to oxygen levels	0.00915153	0.00744747	GNB1/AGTRAP/MTHFR/PLOD1/HP1BP3/PSMB2/AK4/DDAH1/PSMA5/CHRNB2/LMNA/ATP1B1/MDM4/TGFB2/RYR2/ADAM17/ROCK2/PSME4/RPS27A/HK2/CCDC115/NR4A2/PSMD14/PDK1/CREB1/TGFBR2/SCAP/RHOA/ATP6V1A/FAM162A/PLOD2/TERC/CPEB2/REST/CCNA2/PRKAA1/PAM/EGR1/KCNMB1/SRF/CYB5R4/FOXO3/CHCHD2/NAMPT/CAV1/PTN/FUNDC1/LOXL2/BNIP3L/EIF4EBP1/MYC/NDRG1/AQP3/UBQLN1/LPAR1/ALAD/PSMB7/TSC1/NOTCH1/SIRT1/STOX1/PLAU/PTEN/ANKRD1/ADM/LDHA/VEGFB/PA…	116
GO:0010833	telomere maintenance via telomere lengthening	0.00927563	0.00754846	SMG7/NEK7/NEK2/HNRNPU/CCT7/XRCC5/ATR/TERC/RFC1/RAD50/NHP2/HSP90AB1/HNRNPA2B1/HMBOX1/TERF1/NAT10/CCT2/TINF2/HSP90AA1/NOP10/RAD51/PIF1/ERCC4/PARN/ACD/RPA1/WRAP53/CTC1/TEN1/SRC/RTEL1/PNKP	32
GO:0003171	atrioventricular valve development	0.00933556	0.00759723	EFNA1/MDM4/TGFB2/ACVR1/BMPR2/TGFBR2/HEY2/HEY1/NOTCH1/BMPR1A/MDM2/SMAD6/ZFPM1/SMAD4	14
GO:0006302	double-strand break repair	0.00936467	0.00762092	CDC7/NUCKS1/DDX1/GEN1/MSH2/APLF/PSMD14/FIGN/SUMO1/BARD1/XRCC5/TRIP12/OGG1/SETD2/PARP3/MCM2/MAGEF1/NIPBL/WDR70/RAD50/UIMC1/DEK/TDP2/MDC1/MCM3/MMS22L/REV3L/POLM/HUS1/FIGNL1/MCM7/PAXIP1/KLHL15/POLA1/USP51/GINS4/MCMDC2/UBR5/RECQL4/VCP/DCLRE1C/DNA2/MMS19/FEN1/OTUB1/CDCA5/MUS81/KDM2A/UVRAG/CHEK1/NABP2/HMGA2/HELB/UBE2N/LIG4/PARP2/TDP1/YY1/FAN1/RAD51/INO80/MORF4L1/BLM/EME2/ERCC4/RPA1/TP53/WRAP53/ZSWIM7/R…	78
GO:0060964	regulation of gene silencing by miRNA	0.00961159	0.00782186	LIN28A/PUM1/ZC3H12A/NUP133/MYCN/PUM2/SEC13/NUP210/TRIM71/NUP54/PPP3CA/NUP155/DND1/RIPK1/NUP153/POU5F1/NUP43/AGO2/NUP214/POLR2L/NUP160/POLR2G/BCDIN3D/AAAS/TARBP2/ZC3H10/NUP107/NCOR2/BMP4/MAP2K1/NUP93/POLR2A/TP53/DDX5/NUP85/POLR2E/MAP2K2/ELAVL1/POLR2I/ZFP36/POLR2F	41
GO:0060021	roof of mouth development	0.0097641	0.00794597	SKI/PYGO2/TGFB2/SOX11/SOS1/PKDCC/WDPCP/SUMO1/TGFBR2/ACVR2B/CSRNP1/WNT5A/TIPARP/EPHB3/DLG1/FRAS1/LEF1/WNT8A/COL11A2/GLI3/BCOR/ASPH/MSC/OSR2/BNC2/TGFBR1/BMPR1A/LRP6/GDF11/ALX1/TBX3/SMAD2/SMAD4/SNAI1	34
GO:2001252	positive regulation of chromosome organization	0.00981707	0.00798908	MIER1/MTF2/ZBTB7B/MUC1/LMNA/NEK7/NEK2/HNRNPU/CCT7/XRCC5/CUL3/GNL3/ATR/BCL6/CTBP1/ANAPC4/HNRNPD/ING2/NIPBL/RAD50/JARID2/PHF1/HNRNPA2B1/PAXIP1/HMBOX1/TERF1/RNF20/PHF19/CDK9/SIRT1/TET1/FEN1/EED/KMT2A/NABP2/CCT2/UBE2N/RB1/LIG4/SIN3A/PARN/ACD/TP53/TADA2A/WBP2/ANAPC11/SMAD4/DNMT3B/RTEL1/DNMT1/AKAP8/PAF1/ERCC1/SPHK2/PNKP/TRIM28/SMARCB1/PAXBP1	58
GO:0001570	vasculogenesis	0.00992028	0.00807308	EPHA2/GLMN/ITGAV/TGFBR2/SETD2/HEG1/TIPARP/FBXW7/RAPGEF2/RASA1/CUL7/HEY2/QKI/ITGB8/CCM2/CAV1/SMO/PAXIP1/AMOT/HEY1/ZFPM2/HAS2/PTK2/NOTCH1/ZMIZ1/ADM/WT1/YAP1/HDAC7/SPRED1/EMP2	31
GO:0010390	histone monoubiquitination	0.0101207	0.00823618	RNF2/CDC73/UBE2E1/SKP1/RING1/BCOR/RNF20/WAC/PCGF6/KDM2B/LEO1/PCGF2/ATXN7L3/TRIM37/PAF1	15
GO:0007018	microtubule-based movement	0.0102039	0.00830389	PRKCZ/TMEM201/KIF2C/HSPB11/WDR78/SSX2IP/ARL8A/HNRNPU/TRIM58/WDR35/KIF3C/LRPPRC/DNAH6/TEKT4/ACTR1B/ACTR3/TTC21B/TTC30B/TRAK2/TRAF3IP1/KIF1A/DYNC1LI1/KIF9/MAP4/IFT122/TCTEX1D2/HTT/WDR19/BBS12/MAP1B/TNPO1/AP3S1/PURA/KIF13A/KIFC1/DST/LCA5/OFD1/HDAC6/PCM1/KIFC2/RFX3/IFT74/KIF27/KIF12/SSNA1/ARMC4/KIF5B/AP3M1/KIF18A/KLC2/RAB6A/HSPA8/KIF21A/BLOC1S1/CCDC63/DYNLL1/LAMP1/ACTR10/KLC1/KIF26A/STARD9/BLOC1S6/KI…	87
GO:0090090	negative regulation of canonical Wnt signaling pathway	0.010233	0.00832758	NPHP4/PSMB2/PSMA5/KLHL12/PSME4/PSMD14/CUL3/RBMS3/WNT5A/GSK3B/SIAH2/SOX2/JADE1/APC/MCC/EGR1/CSNK1A1/G3BP1/FOXO3/LATS1/GLI3/HECW1/CAV1/STK3/CTHRC1/MLLT3/TLE4/TLE1/ROR2/PSMB7/NOTCH1/TCF7L2/MDK/LRP4/LRP6/PFDN5/GLI1/DDIT3/SCYL2/PSMD9/DACT1/TLE3/PSMA4/KREMEN2/PSMB10/PSMB6/DVL2/TMEM88/PSMB3/PSMD3/PSMC5/AXIN2/NOTUM/CDH2/FERMT1/APOE/ZNRF3/SOX10/RBX1	59
GO:0032508	DNA duplex unwinding	0.0103311	0.0084074	HFM1/DDX1/RPS27A/XRCC5/DHX30/TREX1/MCM2/RAD50/PURA/G3BP1/GTF2H4/HMGA1/MCM3/ASCC3/RFC2/MCM7/DDX3X/GINS4/RECQL4/XPA/RAD23B/DNA2/IGHMBP2/CHD4/HELB/UBC/GTF2F2/RAD51/INO80/PIF1/BLM/CHD2/CHD9/RPA1/UBB/TOP2A/CHD6/RTEL1/RBX1/XRCC6	40
GO:0060147	regulation of posttranscriptional gene silencing	0.0103311	0.0084074	LIN28A/PUM1/ZC3H12A/NUP133/MYCN/PUM2/SEC13/NUP210/TRIM71/NUP54/PPP3CA/NUP155/DND1/RIPK1/NUP153/POU5F1/NUP43/AGO2/RMRP/NUP214/POLR2L/NUP160/POLR2G/BCDIN3D/AAAS/TARBP2/ZC3H10/NUP107/NCOR2/BMP4/MAP2K1/NUP93/POLR2A/TP53/DDX5/NUP85/POLR2E/MAP2K2/ELAVL1/POLR2I/ZFP36/POLR2F	42
GO:0060966	regulation of gene silencing by RNA	0.0103311	0.0084074	LIN28A/PUM1/ZC3H12A/NUP133/MYCN/PUM2/SEC13/NUP210/TRIM71/NUP54/PPP3CA/NUP155/DND1/RIPK1/NUP153/POU5F1/NUP43/AGO2/RMRP/NUP214/POLR2L/NUP160/POLR2G/BCDIN3D/AAAS/TARBP2/ZC3H10/NUP107/NCOR2/BMP4/MAP2K1/NUP93/POLR2A/TP53/DDX5/NUP85/POLR2E/MAP2K2/ELAVL1/POLR2I/ZFP36/POLR2F	42
GO:0006473	protein acetylation	0.0103311	0.0084074	TAF12/PYGO2/MUC1/NCOA1/SUPT7L/FAM161A/EPC2/ATF2/ING5/SETD5/BRPF1/TADA3/NAA50/GSK3B/MSL2/ACTL6A/CTBP1/LEF1/JADE1/NAA15/PRKAA1/TAF9/JADE2/SUPT3H/MAP3K7/ATG5/BEND3/PHF10/MDH2/TRRAP/ING3/PAXIP1/JADE3/NAA10/POLE3/SET/SIRT1/KAT6B/LDB1/TAF6L/NAA40/RSF1/KMT2A/CHEK1/BLOC1S1/NAA25/EP400/NAA30/SIN3A/MORF4L1/CTCF/PER1/USP22/TADA2A/PCGF2/MSL1/NAT9/WBP2/AANAT/ESCO1/SMAD4/MBD3/SPHK2/SMARCB1/EP300/MCM3AP	66
GO:0006400	tRNA modification	0.0103311	0.0084074	PUSL1/TRIT1/TRMT1L/TARBP1/PUS10/SSB/OSGEPL1/TYW5/ELP6/TRMT10C/TRMT44/TRMT10A/AARS2/MTO1/ADAT2/PUS7/FTSJ1/TRMT10B/URM1/ANKRD16/SEPHS1/TRDMT1/NSUN6/NAT10/TRMT112/BCDIN3D/METTL1/TRMT5/ELP5/CDK5RAP1/ADAT3/QTRT1/TRMU	33
GO:0009416	response to light stimulus	0.0103311	0.0084074	GNB1/NPHP4/UBE4B/CASP9/USP1/CHRNB2/DTL/SPRTN/PPP1CB/MAP4K3/MSH2/REV1/TANC1/CREB1/RHBDD1/BHLHE40/OGG1/CDC25A/TREX1/HYAL3/SEMA5B/ATR/UVSSA/GRK4/MAPK10/SLC7A11/PRKAA1/POLK/UBE2B/RGS14/SYNGAP1/ELOVL4/HUS1/OPN1SW/PTN/OPN1LW/CCAR2/SCARA3/TP53INP1/MYC/GNAQ/XPA/SIRT1/RIC8A/FEN1/RBM4/RBM4B/PPP1CA/CABP4/PITPNM1/CHEK1/KRAS/PDE1B/MDM2/TRIAP1/FBXL3/ERCC5/ZBTB1/YY1/AKT1/BMF/INO80/NEDD4/FOXB1/TIPIN/ST20/POLG/ER…	95
GO:0060411	cardiac septum morphogenesis	0.0104585	0.00851107	RBM15/TGFB2/SOX11/ACVR1/BMPR2/NRP2/TGFBR2/WNT5A/HES1/SLIT2/HAND1/HEY2/SMO/HEY1/ZFPM2/TGFBR1/NOTCH1/BMPR1A/FGF8/PARVA/MDM2/TBX3/BMP4/SMAD6/ZFPM1/TP53/GATA6/SMAD7/SMAD4/JAG1	30
GO:0051017	actin filament bundle assembly	0.0108402	0.00882173	ASAP3/STMN1/WASF2/MYOC/ITGB1BP1/ROCK2/RHOB/ADD2/ALMS1/CLASP1/CUL3/RHOA/CD47/LIMCH1/SYNPO2/PTGER4/SH3PXD2B/PFN3/AIF1/SRF/MARCKS/FSCN1/RAC1/PPP1R9A/MET/ZYX/ARHGEF10/BAG4/TGFBR1/LPAR1/ABL1/AIF1L/TSC1/SWAP70/CORO1B/ARAP1/PAK1/RDX/EPS8/PAWR/RHOF/ACTN1/EVL/SMAD3/BBS4/FHOD1/PFN1/ARHGAP28/MKKS/ID1/SRC/NF2	52
GO:0035329	hippo signaling	0.0108669	0.00884345	NPHP4/SOX11/MOB1B/FAT4/WWC2/PJA2/TEAD3/LATS1/AMOT/STK3/MOB3B/DLG5/TEAD1/YAP1/TEAD4/DVL2/NEK8/NF2	18
GO:0097064	ncRNA export from nucleus	0.0108669	0.00884345	NUP133/SSB/SEC13/NUP210/NUP54/NUP155/PHAX/NUP153/NUP43/NUP214/TSC1/NUP160/AAAS/XPOT/NUP107/RAN/NUP93/NUP85	18
GO:0031498	chromatin disassembly	0.0110979	0.00903145	ARID1A/SMARCC1/PBRM1/HMGA1/SET/ARID2/SMARCD1/NFE2/SUPT16H/SMARCD2/SMARCA4/SMARCB1	12
GO:0044766	multi-organism transport	0.0111632	0.00908452	KPNA6/NUP133/RPS27A/XPO1/SEC13/NUP210/NUP54/NUP155/NUP153/DDX39B/NUP43/CAV1/VPS37A/VPS28/UBAP1/NUP214/NUP160/VPS37C/AAAS/NUP107/VPS37B/UBC/RAN/KPNA3/NUP93/UBB/KPNB1/NUP85/ALYREF	29
GO:1902579	multi-organism localization	0.0111632	0.00908452	KPNA6/NUP133/RPS27A/XPO1/SEC13/NUP210/NUP54/NUP155/NUP153/DDX39B/NUP43/CAV1/VPS37A/VPS28/UBAP1/NUP214/NUP160/VPS37C/AAAS/NUP107/VPS37B/UBC/RAN/KPNA3/NUP93/UBB/KPNB1/NUP85/ALYREF	29
GO:0032869	cellular response to insulin stimulus	0.0112419	0.00914861	PRKCZ/ERRFI1/ZBTB7B/BGLAP/NUCKS1/RAB10/SOS1/GRB14/IRS1/SMARCC1/GNAI2/CISH/PRKCD/ATP6V1A/GSK3B/NCK1/PIK3CA/CPEB2/USO1/GAB1/PRKAA1/APC/AP3S1/MZB1/GPLD1/ATP6V1G2/PHIP/FOXO3/ENPP1/GCK/GRB10/YWHAG/SH2B2/RARRES2/EIF4EBP1/ATP6V1C1/DENND4C/TSC1/SIRT1/PTEN/PDE3B/ESRRA/TCIRG1/PAK1/C2CD5/SP1/CDK4/ATP2B1/SOCS2/APPL2/PLA2G1B/TBC1D4/IRS2/AKT1/MYO5A/PKM/IGF1R/ATP6V0C/PDPK1/FOXC2/MYO1C/SLC2A4/VAMP2/HDAC5/SOCS3/S…	69
GO:1901653	cellular response to peptide	0.0112419	0.00914861	PRKCZ/ERRFI1/AGTRAP/PRKACB/ZBTB7B/BGLAP/NUCKS1/KLF11/ROCK2/RAB10/SOS1/BCL2L11/MBD5/NR4A2/GRB14/ITGA4/CREB1/EPHA4/IRS1/SMARCC1/GNAI2/CISH/PRKCD/ATP6V1A/GSK3B/NCK1/PIK3CA/CPEB2/KLF3/USO1/NFKB1/CCNA2/GAB1/PRKAA1/GHR/MAP1B/CRHBP/APC/AP3S1/MZB1/MIR145/TRIM41/GPLD1/ATP6V1G2/CDC5L/PHIP/FOXO3/FYN/ENPP1/PRKAR1B/NOD1/CRHR2/GCK/GRB10/YWHAG/CACNA2D1/SH2B2/NAMPT/PRKAR2B/CAV1/RARRES2/EIF4EBP1/RIPK2/KLF10/ATP6V…	113
GO:0045787	positive regulation of cell cycle	0.0112946	0.0091915	SFN/GADD45A/PKN2/CDC7/CDC14A/GPSM2/MUC1/CDC73/MDM4/DTL/TGFB2/HNRNPU/ADAM17/ROCK2/GEN1/CNOT11/BCL2L11/PKP4/CCNYL1/CUL3/UBE2E2/DYNC1LI1/CDC25A/RHOA/WNT5A/HES1/ANAPC4/ANKRD17/EIF4E/MAD2L1/PLK4/RXFP3/NIPBL/PGGT1B/UBE2B/CDC25C/CNOT8/DDX39B/AIF1/HSP90AB1/PHIP/FBXO5/DBF4/MEPCE/EZH2/DDX3X/OPN1LW/CNOT7/EIF4EBP1/UBXN2B/CSPP1/MTBP/CKS2/NR4A3/CDK9/ABL1/STOX1/FGF8/FEN1/CDCA5/GDPD5/RDX/CHEK1/PHB2/LRP6/CDK2/GLI…	114
GO:0033260	nuclear DNA replication	0.0112946	0.0091915	CDC7/MCM2/BCL6/RFC1/MCM3/POLD2/RFC2/DBF4/MCM7/POLA1/TERF1/POLE3/DNA2/FEN1/POLE/DACH1/RAD51/INO80/TIPIN/RPA1/DBF4B/PCNA/RTEL1/LIG1/CHEK2	25
GO:2001235	positive regulation of apoptotic signaling pathway	0.0113217	0.00921353	SFN/FAF1/BCL10/ATF3/TP53BP2/RPS7/YWHAQ/WDR35/NCK2/BCL2L11/ZSWIM2/ING5/PRKCD/GSK3B/FAM162A/NCK1/SKIL/FBXW7/PRR7/MAPK9/RIPK1/BCLAF1/STYXL1/YWHAG/CAV1/SRPX/BCAP31/STK3/YWHAZ/JAK2/TGFBR1/TRAF2/SIRT1/PTEN/PPP1CA/CTSC/PPP2R1B/DNM1L/DDIT3/APAF1/HRK/TFDP1/PPP1R13B/THBS1/BMF/SMAD3/CTSH/TRAF7/ZNF205/TFAP4/INCA1/TP53/RPL26/UBB/NF1/BCL2L1/MMP9/BBC3/YWHAH	59
GO:0018393	internal peptidyl-lysine acetylation	0.0117874	0.00959253	TAF12/PYGO2/MUC1/NCOA1/SUPT7L/EPC2/ATF2/ING5/SETD5/BRPF1/TADA3/NAA50/MSL2/ACTL6A/CTBP1/LEF1/JADE1/TAF9/JADE2/SUPT3H/MAP3K7/ATG5/BEND3/PHF10/TRRAP/ING3/PAXIP1/JADE3/POLE3/SET/SIRT1/KAT6B/LDB1/TAF6L/NAA40/RSF1/KMT2A/CHEK1/EP400/SIN3A/MORF4L1/CTCF/PER1/USP22/TADA2A/PCGF2/MSL1/WBP2/SMAD4/MBD3/SPHK2/SMARCB1/EP300/MCM3AP	54
GO:0036293	response to decreased oxygen levels	0.0117874	0.00959253	GNB1/AGTRAP/MTHFR/PLOD1/HP1BP3/PSMB2/AK4/DDAH1/PSMA5/CHRNB2/LMNA/ATP1B1/MDM4/TGFB2/RYR2/ADAM17/ROCK2/PSME4/RPS27A/HK2/NR4A2/PSMD14/PDK1/CREB1/TGFBR2/SCAP/RHOA/FAM162A/PLOD2/TERC/CPEB2/REST/CCNA2/PRKAA1/PAM/EGR1/KCNMB1/SRF/FOXO3/CHCHD2/NAMPT/CAV1/PTN/FUNDC1/LOXL2/BNIP3L/EIF4EBP1/MYC/NDRG1/AQP3/UBQLN1/ALAD/PSMB7/TSC1/NOTCH1/SIRT1/STOX1/PLAU/PTEN/ANKRD1/ADM/LDHA/VEGFB/PAK1/BIRC2/PHB2/ITPR2/DNM1L/TMB…	109
GO:0007004	telomere maintenance via telomerase	0.0117874	0.00959253	SMG7/NEK7/NEK2/HNRNPU/CCT7/XRCC5/ATR/TERC/RFC1/RAD50/NHP2/HSP90AB1/HMBOX1/TERF1/NAT10/CCT2/TINF2/HSP90AA1/NOP10/PIF1/PARN/ACD/RPA1/WRAP53/CTC1/TEN1/SRC/PNKP	28
GO:0097061	dendritic spine organization	0.0117874	0.00959253	LRP8/EFNA1/TANC1/ABI2/EPHA4/NLGN1/EPHB3/DBN1/FYN/PPP1R9A/WASL/HDAC6/ARC/ABHD17B/PTEN/CAPRIN1/CFL1/SHANK2/DNM1L/SIPA1L1/ITPKA/ADAM10/IGF1R/PAFAH1B1/DLG4/CDK5R1/ITGA3/LZTS3/APOE/PICK1/TIAM1	31
GO:0006406	mRNA export from nucleus	0.0118982	0.00968268	SMG7/NUP133/CPSF3/WDR33/SEC13/NUP210/SETD2/RBM15B/NUP54/EIF4E/NUP155/SLU7/NUP153/DDX39B/SRSF3/NUP43/HNRNPA2B1/UPF3B/CPSF1/NCBP1/NUP214/NUP160/NXF1/AAAS/NUP107/SRSF9/SMG1/NUP93/DHX38/EIF5A/ALKBH5/CASC3/NUP85/ALYREF/NXT1/SRSF6/U2AF1L4/U2AF2/POLDIP3/MCM3AP	40
GO:0071427	mRNA-containing ribonucleoprotein complex export from nucleus	0.0118982	0.00968268	SMG7/NUP133/CPSF3/WDR33/SEC13/NUP210/SETD2/RBM15B/NUP54/EIF4E/NUP155/SLU7/NUP153/DDX39B/SRSF3/NUP43/HNRNPA2B1/UPF3B/CPSF1/NCBP1/NUP214/NUP160/NXF1/AAAS/NUP107/SRSF9/SMG1/NUP93/DHX38/EIF5A/ALKBH5/CASC3/NUP85/ALYREF/NXT1/SRSF6/U2AF1L4/U2AF2/POLDIP3/MCM3AP	40
GO:0000394	RNA splicing, via endonucleolytic cleavage and ligation	0.0119049	0.00968816	ZBTB8OS/TSEN15/DDX1/C2orf49/TSEN2/CPSF1/CLP1/FAM98B/TSEN54/TSEN34	10
GO:0060148	positive regulation of posttranscriptional gene silencing	0.0124487	0.0101307	LIN28A/PUM1/MYCN/PUM2/TRIM71/RIPK1/AGO2/BMP4/MAP2K1/TP53/DDX5/MAP2K2/ZFP36	13
GO:0042158	lipoprotein biosynthetic process	0.012739	0.010367	PIGV/PIGK/DPM3/GBA/PPM1B/PGAP1/ZDHHC23/MAP6D1/PIGX/PIGG/ZDHHC11B/ATG10/ATG12/GPLD1/ATG5/ZDHHC2/GOLGA7/ZDHHC21/ABHD17B/ABCA1/UGCG/ZDHHC16/ZDHHC6/ZDHHC5/ZDHHC24/ZDHHC17/ZDHHC22/LCAT/ZDHHC7/PIGW/PIGN/PIGU/APOE/ZDHHC8/PIGP	35
GO:0006644	phospholipid metabolic process	0.0128049	0.0104205	DHDDS/PIGV/SMPDL3B/PIGK/SLC44A3/PI4KB/THEM5/DPM3/GGPS1/SH3YL1/MBOAT2/EFR3B/SOCS5/TTC7A/TMEM150A/STARD7/INPP4A/DBI/PGAP1/ACSL3/IRS1/RAB5A/GPD1L/ABHD5/SACM1L/CISH/PRKCD/ABHD6/PIK3R4/PIK3CB/PLSCR1/PIK3CA/PCYT1A/PIGX/PIGG/PTPN13/PLA2G12A/FGF2/LPCAT1/MTMR12/SERINC5/RUFY1/MBOAT1/GPLD1/ALDH5A1/SMPD2/PDGFA/HTR2C/TAZ/CLN8/AGPAT5/MTMR7/FABP5/PTDSS1/EFR3A/PTK2/PLAA/SLC44A1/DOLPP1/VAV2/AGPAT2/IDI1/IPMK/SAMD8…	124
GO:0045666	positive regulation of neuron differentiation	0.0128204	0.0104332	LIN28A/LRP8/NEGR1/NTRK1/ABL2/RGS2/SYT2/SOX11/FKBP1B/NCOA1/GLI2/BMPR2/FN1/EPHA4/SS18L2/PLXNB1/NCKIPSD/RHOA/TWF2/WNT5A/PLXND1/NCK1/SERPINI1/SKIL/NLGN1/BCL6/SLIT2/REST/RUFY3/ATOH1/RAPGEF2/TENM3/MAP1B/CDKL3/DBN1/CUL7/PTK7/SRF/BEND6/CNR1/SNX3/FYN/TMEM106B/DDX56/COBL/STYXL1/PPP1R9A/CUX1/FEZF1/PTN/CREB3L2/EZH2/GDF6/RIMS2/KDM4C/PTPRD/PLAA/LPAR1/ANAPC2/DLG5/PTEN/ANKRD1/CPEB3/BDNF/CAPRIN1/MDK/MARK2/SHANK2/…	109
GO:0140056	organelle localization by membrane tethering	0.0128444	0.0104527	NPHP4/NEK2/SDCCAG8/RAB10/ALMS1/DCTN1/VAMP8/CLASP1/CEP63/CC2D2A/CEP135/USO1/PLK4/TUBB/STX7/AHI1/FGFR1OP/YKT6/YWHAG/AKAP9/MOSPD3/PRKAR2B/ESYT2/OFD1/PCM1/UNC13B/SSNA1/CTBP2/C2CD3/SYTL2/CEP57/ESYT1/RAB3IP/CEP290/NEDD1/DYNLL1/TCTN2/EXOC5/VTI1B/HSP90AA1/HAUS2/BLOC1S6/NDE1/PAFAH1B1/TUBG1/FBF1/CEP192/HAUS1/SNAP25/CEP250/RAB3D/STX10/PRKACA/RAB8A/SFI1/CSNK1E	56
GO:0000731	DNA synthesis involved in DNA repair	0.0129546	0.0105424	DTL/SPRTN/RPS27A/REV1/TREX1/RFC1/RCHY1/POLK/REV3L/POLD2/RFC2/POLA1/VCP/SIRT1/UBC/POLE/ZBTB1/RPA1/UBB/POLI/PCNA/CDKN2D	22
GO:0001837	epithelial to mesenchymal transition	0.0129546	0.0105424	PEF1/EFNA1/KLHL12/TGFB2/CLASP1/ACVR1/EOMES/TGFBR2/DAG1/WNT5A/GSK3B/LEF1/PPP2CA/WNT8A/CUL7/HEY2/EZH2/LOXL2/HEY1/HAS2/TGFBR1/NOTCH1/DLG5/PTEN/FGF8/MDK/PHLDB1/BCL9L/LRP6/STRAP/HMGA2/ALX1/BMP4/SMAD3/COL1A1/DDX5/AXIN2/SMAD2/SMAD7/SMAD4/JAG1/FAM83D/SNAI1/HPN/TRIM28/DDX17/TIAM1/POFUT2	48
GO:0051492	regulation of stress fiber assembly	0.0132672	0.0107968	ASAP3/STMN1/WASF2/MYOC/ITGB1BP1/ROCK2/ALMS1/CLASP1/RHOA/CD47/LIMCH1/PTGER4/SH3PXD2B/RAC1/PPP1R9A/MET/ARHGEF10/BAG4/TGFBR1/LPAR1/ABL1/TSC1/ARAP1/PAK1/EVL/SMAD3/BBS4/FHOD1/PFN1/ARHGAP28/MKKS/NF2	32
GO:0043297	apical junction assembly	0.0132785	0.010806	NPHP4/EPHA2/PKN2/ROCK2/STRN/FZD5/PDCD6IP/RHOA/DLG1/WDR1/APC/SRF/GJA1/MTDH/GRHL2/VCL/DLG5/ARL2/MPP5/PARD6A/MYO1C/FBF1/SNAI1/PARD6B/CRB3/PRKACA	26
GO:0046782	regulation of viral transcription	0.0132785	0.010806	NUCKS1/ZNF639/REST/LEF1/MDFIC/TRIM14/CDK9/POLR2L/POLR2G/RSF1/SP1/TARBP2/HMGA2/GTF2F2/TFAP4/POLR2A/CTDP1/POLR2E/GTF2F1/SMARCA4/HPN/POLR2I/ZFP36/SMARCB1/POLR2F/EP300	26
GO:0051972	regulation of telomerase activity	0.0134182	0.0109197	NEK7/NEK2/XRCC5/PARP3/HNRNPD/HSP90AB1/HNRNPA2B1/HMBOX1/TERF1/GRHL2/MYC/CCT2/HSP90AA1/PIF1/PARN/ACD/TP53/WRAP53/TEN1/SRC/PNKP	21
GO:2001020	regulation of response to DNA damage stimulus	0.0134468	0.0109429	CASP9/USP1/MUC1/SMYD2/SPRED2/FIGN/TRIP12/OGG1/SETD2/PARP3/PRKCD/ATR/SKIL/MAGEF1/ING2/WDR70/TAF9/UIMC1/DEK/IER3/DDX39B/BCLAF1/FBXO5/FIGNL1/PAXIP1/KLHL15/USP51/CCAR2/UBR5/MYC/CDK9/ABL1/SIRT1/ANKRD1/MMS19/OTUB1/FAM168A/CHEK1/HMGA2/HELB/MDM2/UBE2N/TRIAP1/HMGB1/TPT1/SPRED1/RAD51/FEM1B/ERCC4/SMG1/TP53/WRAP53/RPL26/DDX5/AXIN2/SMCHD1/PCNA/BCL2L1/SNAI1/RTEL1/CDKN2D/ERCC1/TRIM28/MIF/CHEK2/HDAC10/DYRK1A/PTT…	68
GO:0043488	regulation of mRNA stability	0.0137062	0.011154	HNRNPR/PUM1/PSMB2/THRAP3/ZC3H12A/PSMA5/RC3H1/HNRNPU/ROCK2/PUM2/ZFP36L2/PSME4/RPS27A/XPO1/PSMD14/TRIM71/PRKCD/DCP1A/HNRNPD/TNPO1/DND1/SYNCRIP/IGF2BP3/TBRG4/PABPC1/YWHAZ/PSMB7/SET/NUP214/VIM/CPEB3/EXOSC1/HSPA8/PSMD9/UBC/EXOSC8/AKT1/ANP32A/PSMA4/CARHSP1/PARN/PSMB10/PSMB6/FXR2/UBB/ALKBH5/PSMB3/PSMD3/IGF2BP1/PSMC5/AXIN2/RBM38/CIRBP/KHSRP/ELAVL1/HNRNPM/SAMD4B/ZFP36	58
GO:0060491	regulation of cell projection assembly	0.0137062	0.011154	EPHA2/WASF2/AKIRIN1/ODF2L/FNBP1L/SDCCAG8/SH3YL1/FAM98A/WDPCP/HDAC4/BRK1/RAB5A/MAP4/ZMYND10/TWF2/PRKCD/ATG3/NLGN1/TCTEX1D2/HTT/SLIT2/CEP135/GPM6A/MYO10/APC/TBC1D7/DCDC2/SRF/ATG5/FSCN1/RAC1/RALA/COBL/PPP1R9A/CAV1/WASL/PODXL/VDAC3/TGFBR1/EPS8L2/ARAP1/RDX/EPS8/TWF1/CORO1C/DYNLL1/EVL/C15orf62/BBS4/IFT140/PFN1/CDC42EP4/ATP8B1/SRC/PPP1R16B/EVI5L/DNM2/CCDC151	58
GO:0035987	endodermal cell differentiation	0.0137062	0.011154	CDC73/ITGA4/ITGAV/FN1/EOMES/SETD2/COL7A1/COL8A1/SOX2/POU5F1/LAMB1/NODAL/ITGA7/HMGA2/LEO1/MMP15/GATA6/MMP9/PAF1/ITGB2	20
GO:0006626	protein targeting to mitochondrion	0.0137062	0.011154	MFN2/SH3GLB1/HAX1/HSPD1/FZD5/CHCHD4/ARIH2/BAP1/DNAJC19/PARL/GRPEL1/UBE2D3/FBXW7/PRKAA1/HSPA4/TIMM17B/BNIP3L/BAG4/GDAP1/TIMM10/SIRT4/TOMM20L/HSP90AA1/PAM16/TIMM22/NPEPPS/LMAN1/ROMO1/TIMM13/TIMM44/UBL5/NDUFA13/TOMM40/SAE1/HPS4/SREBF2	36
GO:0030038	contractile actin filament bundle assembly	0.0137062	0.011154	ASAP3/STMN1/WASF2/MYOC/ITGB1BP1/ROCK2/ALMS1/CLASP1/CUL3/RHOA/CD47/LIMCH1/PTGER4/SH3PXD2B/SRF/RAC1/PPP1R9A/MET/ZYX/ARHGEF10/BAG4/TGFBR1/LPAR1/ABL1/TSC1/ARAP1/PAK1/EVL/SMAD3/BBS4/FHOD1/PFN1/ARHGAP28/MKKS/SRC/NF2	36
GO:0043149	stress fiber assembly	0.0137062	0.011154	ASAP3/STMN1/WASF2/MYOC/ITGB1BP1/ROCK2/ALMS1/CLASP1/CUL3/RHOA/CD47/LIMCH1/PTGER4/SH3PXD2B/SRF/RAC1/PPP1R9A/MET/ZYX/ARHGEF10/BAG4/TGFBR1/LPAR1/ABL1/TSC1/ARAP1/PAK1/EVL/SMAD3/BBS4/FHOD1/PFN1/ARHGAP28/MKKS/SRC/NF2	36
GO:0000002	mitochondrial genome maintenance	0.0138621	0.0112809	SESN2/MSTO1/AKT3/RRM2B/DNA2/STOX1/PIF1/POLG/DNAJA3/TP53/TOP3A/POLG2/MGME1/LONP1/TYMP	15
GO:0010586	miRNA metabolic process	0.0138621	0.0112809	LIN28A/ZC3H12A/RC3H1/DIS3L2/TRIM71/NFKB1/LIN28B/AGO2/RC3H2/BCDIN3D/TARBP2/RAN/PARN/KHSRP/DDX17	15
GO:0003170	heart valve development	0.0138621	0.0112809	EFNA1/MDM4/TGFB2/ROCK2/ACVR1/BMPR2/TGFBR2/SLIT2/PRDM1/HEY2/HEY1/NOTCH1/BMPR1A/TNFRSF1A/MDM2/RB1/HECTD1/BMP4/SMAD6/STRA6/ZFPM1/ZBTB14/SMAD4/JAG1/SNAI1	25
GO:0030512	negative regulation of transforming growth factor beta receptor signaling pathway	0.0139865	0.0113822	SKI/ADAM17/LTBP1/RPS27A/TGFBR2/SKIL/NRROS/CD109/CAV1/TGFBR1/SIRT1/FAM89B/BCL9L/STRAP/UBC/FBN1/SMAD6/SMAD3/WFIKKN1/PDPK1/TP53/UBB/MTMR4/CIDEA/SMAD2/SMAD7/ONECUT2/PMEPA1/ZBTB7A/PIN1/DNM2	31
GO:0008654	phospholipid biosynthetic process	0.0140024	0.0113951	DHDDS/PIGV/PIGK/SLC44A3/PI4KB/DPM3/GGPS1/SH3YL1/MBOAT2/STARD7/INPP4A/PGAP1/ACSL3/RAB5A/GPD1L/ABHD5/SACM1L/PIK3R4/PIK3CB/PLSCR1/PIK3CA/PCYT1A/PIGX/PIGG/PTPN13/PLA2G12A/FGF2/LPCAT1/MTMR12/SERINC5/RUFY1/MBOAT1/PDGFA/HTR2C/TAZ/AGPAT5/MTMR7/FABP5/PTDSS1/SLC44A1/DOLPP1/AGPAT2/IDI1/SAMD8/PTEN/INPP5F/FAR1/FADS1/PITPNM1/CHKA/STARD10/RAB38/LPCAT3/ETNK1/ARF3/GPD1/DGKA/CHPT1/PLA2G1B/MTMR6/LPCAT4/LCAT/VAC14/P…	80
GO:0048854	brain morphogenesis	0.0141409	0.0115078	AKT3/SOS1/WNT5A/FOXO3/SMO/FZD3/FANCC/PTEN/FGF8/SHANK2/BBS4/BBS2/PAFAH1B1/NF1/CDH2/MKKS	16
GO:0071479	cellular response to ionizing radiation	0.0141409	0.0115078	GADD45A/NUCKS1/INTS7/RHOB/XRCC5/TREX1/ATR/NIPBL/EGR1/HUS1/FIGNL1/NAMPT/EEF1D/POLE3/SIRT1/YAP1/HMGA2/MDM2/LIG4/RAD51/INO80/BLM/TP53/RPL26/BCL2L1/DNM2/CHEK2/XRCC6	28
GO:0051031	tRNA transport	0.0142402	0.0115886	NUP133/SSB/SEC13/NUP210/NUP54/NUP155/NUP153/NUP43/NUP214/NUP160/AAAS/XPOT/NUP107/RAN/TOMM20L/NUP93/NUP85	17
GO:0043687	post-translational protein modification	0.0143649	0.0116901	ICMT/KLHL21/PTP4A2/PSMB2/PSMA5/LAMC1/DTL/LTBP1/SOCS5/FBXO11/PSME4/FBXO41/PROC/PSMD14/FN1/CUL3/RHBDD1/COPS7B/RAB5A/STT3B/CRTAP/SHISA5/CISH/UBXN7/FBXL5/AMBN/COPS4/SPP1/FBXW7/VCAN/ATG12/SKP1/FBXW11/GPLD1/C4A/CUL7/FBXL4/ATG5/FBXO30/FBXL18/VGF/FBXL13/LAMB1/ASB15/CALU/CUL1/TIMP1/CHRDL1/SDC2/AGTPBP1/GOLM1/PSMB7/FBXW5/FBXL15/RAB38/APOA5/APLP2/SOCS2/CKAP4/WSB2/PSMD9/UCHL3/FBXL3/NEDD8/LRR1/BMP4/DCAF5/ANKRD…	106
GO:1901888	regulation of cell junction assembly	0.0143649	0.0116901	NPHP4/EPHA2/MYOC/ITGB1BP1/ROCK2/WDPCP/MAP4K4/LIMS1/CLASP1/FZD5/RHOA/LIMCH1/RAPGEF2/DUSP22/FLOT1/GJA1/RAC1/CAV1/GPM6B/PTK2/ABL1/TSC1/PTEN/LDB1/RAP1B/CORO1C/THBS1/SMAD3/PEAK1/MYO1C/SRC/SNAI1/PRKACA	33
GO:1902275	regulation of chromatin organization	0.0144403	0.0117515	SKI/MTHFR/MIER1/MTF2/PYGO2/ZBTB7B/MUC1/LMNA/HNRNPU/TRIP12/SETD5/TADA3/BCL6/CTBP1/CAMK2D/ING2/NIPBL/WDR70/UBE2B/NSD1/JARID2/PHF1/HMGA1/ATG5/ASF1A/ZNHIT1/PAXIP1/BCOR/PHF8/UBR5/KDM4C/PAX5/PHF2/RNF20/PHF19/CDK9/SET/SIRT1/TET1/NAA40/OTUB1/EED/KMT2A/CHEK1/KDM5A/UBE2N/SIN3A/CTCF/TP53/TADA2A/WBP2/SMAD4/DNMT3B/DNMT1/AKAP8/PAF1/SPHK2/TRIM28/SMARCB1/PAXBP1	60
GO:0009314	response to radiation	0.0144403	0.0117515	GNB1/NPHP4/UBE4B/CASP9/USP1/GADD45A/CHRNB2/CLK2/NTRK1/NUCKS1/INTS7/DTL/SPRTN/RHOB/PPP1CB/MAP4K3/MSH2/REV1/TANC1/CREB1/XRCC5/RHBDD1/BHLHE40/OGG1/CDC25A/TREX1/HYAL3/SEMA5B/MBD4/ATR/UVSSA/GRK4/MAPK10/SLC7A11/NIPBL/PRKAA1/POLK/UBE2B/EGR1/UIMC1/RGS14/SYNGAP1/ELOVL4/BRAT1/HUS1/FIGNL1/NAMPT/OPN1SW/PTN/PAXIP1/OPN1LW/CCAR2/SCARA3/OPRK1/TP53INP1/MYC/EEF1D/FANCG/GNAQ/XPA/ALAD/POLE3/DCLRE1C/SIRT1/RIC8A/FEN1/…	128
GO:0035690	cellular response to drug	0.0144403	0.0117515	GNB1/ERRFI1/CASP9/DDI2/ZC3H12A/PDE4B/GCLM/CHRNB2/HCN3/NTRK1/AIM2/MTR/RYR2/ROCK2/WDR35/RHOB/NCOA1/CAD/BCL11A/LYPD1/ANKZF1/TREX1/GNAI2/PRKCD/P2RY1/PDCD10/SLIT2/REST/HNRNPD/EIF4E/PPP3CA/NFKB1/CCNA2/PRKAA1/CRHBP/EGR1/GLRA1/KCNMB1/TRIM41/RIPK1/GPLD1/AIF1/HSP90AB1/FOXO3/FYN/TNFAIP3/ACTB/NOD1/GNAI1/MET/GPR37/EZH2/HDAC6/EIF4EBP1/CRH/RIPK2/TP53INP1/MYC/ACER2/KLF9/GNAQ/NR4A3/ABL1/TRAF2/VIM/SIRT1/PSAP/PTEN/…	108
GO:0060997	dendritic spine morphogenesis	0.0144403	0.0117515	LRP8/EFNA1/ABI2/EPHA4/NLGN1/EPHB3/DBN1/PPP1R9A/WASL/HDAC6/ARC/PTEN/CAPRIN1/CFL1/SHANK2/DNM1L/SIPA1L1/ITPKA/ADAM10/PAFAH1B1/DLG4/CDK5R1/LZTS3/TIAM1	24
GO:0048762	mesenchymal cell differentiation	0.0150261	0.0122282	PEF1/EFNA1/SEMA4A/KLHL12/TGFB2/SOX11/SEMA4C/CLASP1/ACVR1/NRP2/FN1/EOMES/TGFBR2/DAG1/WNT5A/GSK3B/SEMA5B/HES1/LEF1/FAM172A/SEMA6A/PPP2CA/WNT8A/CUL7/HEY2/SMO/EZH2/LOXL2/RDH10/HEY1/HAS2/TGFBR1/NOTCH1/DLG5/BMPR1A/PTEN/SEMA4G/FGF8/MDK/CFL1/FGF19/PHLDB1/BCL9L/LRP6/STRAP/HMGA2/ALX1/KITLG/CORO1C/BMP4/SEMA6D/SMAD3/FOXC2/COL1A1/DDX5/AXIN2/SMAD2/SMAD7/SMAD4/JAG1/FAM83D/SNAI1/NRTN/HPN/TRIM28/SOX10/DDX17/TIAM1…	69
GO:0022406	membrane docking	0.0152241	0.0123893	NPHP4/NEK2/SDCCAG8/RAB10/ALMS1/DCTN1/VAMP8/CLASP1/CEP63/CC2D2A/CEP135/USO1/PLK4/TUBB/SNX3/STX7/AHI1/FGFR1OP/YKT6/YWHAG/AKAP9/MOSPD3/PRKAR2B/ESYT2/OFD1/PCM1/UNC13B/SSNA1/CTBP2/PEX16/C2CD3/SYTL2/CEP57/ESYT1/RAB3IP/CEP290/NEDD1/DYNLL1/TCTN2/EXOC5/VTI1B/HSP90AA1/HAUS2/BLOC1S6/NDE1/PAFAH1B1/TUBG1/FBF1/CEP192/HAUS1/SNAP25/CEP250/RAB3D/STX10/PRKACA/RAB8A/SFI1/CSNK1E	58
GO:0071901	negative regulation of protein serine/threonine kinase activity	0.0152241	0.0123893	SFN/CDKN2C/GBA/RGS2/DUSP10/SPRED2/DUSP19/DUSP7/PRKCD/HEG1/APC/PPP2CA/SPRY4/RGS14/TNFAIP3/LATS1/PRKAR1B/YWHAG/PRKAR2B/CAV1/WEE2/PKIA/CDKN2A/CDKN2B/ABL1/SIRT1/PTEN/DUSP5/SMPD1/PTPN6/LRP6/SH2B3/RB1/SPRY2/BMP4/AKT1/SPRED1/TFAP4/INCA1/GPS2/NF1/DUSP14/HEXIM1/HEXIM2/PRKAR1A/CDK5RAP1/CDKN2D/APOE/DUSP18	49
GO:0045216	cell-cell junction organization	0.0153599	0.0124998	NPHP4/EPHA2/PKN2/TGFB2/ROCK2/STRN/LIMS1/PKP4/FZD5/PDCD6IP/RHOA/HEG1/DLG1/WDR1/ANK2/UGT8/CDH6/APC/SRF/GJA1/PERP/SDK1/FSCN1/CCM2/CDHR3/CAV1/MTDH/GRHL2/TLN1/TGFBR1/VCL/DLG5/ARL2/HDAC7/CDH24/MPP5/SMAD3/CDH11/PARD6A/CDH3/MYO1C/NLGN2/JUP/FBF1/CDH2/DSG2/SNAI1/PARD6B/CRB3/PRKACA/ARVCF/NF2	52
GO:0010821	regulation of mitochondrion organization	0.0157615	0.0128266	MFN2/VPS13D/SFN/SH3GLB1/HAX1/GBA/LMNA/TP53BP2/YWHAQ/WDR35/HK2/BCL2L11/FZD5/ARIH2/BAP1/GSK3B/FAM162A/PARL/HTT/UBE2D3/FBXW7/PRKAA1/PRELID1/SQSTM1/YWHAG/HDAC6/BNIP3L/BAG4/YWHAZ/STOX1/TMEM135/DNM1L/RNF41/HRK/SIRT4/TRIAP1/CAMKK2/TFDP1/PPP1R13B/INF2/AKT1/BMF/ZNF205/PAM16/CLEC16A/ARRB2/TP53/MYO19/NPEPPS/ACAA2/LMAN1/BCL2L1/MMP9/UBL5/SAE1/BBC3/HPS4/YWHAH/SREBF2	59
GO:0030041	actin filament polymerization	0.0157615	0.0128266	HAX1/SPTBN1/ADD2/CAPG/NCK2/ACTR3/ABI2/ARPC4/BRK1/RHOA/TWF2/PRKCD/NCK1/DLG1/SLIT2/JMY/RASA1/DIAPH1/PFN3/DBN1/AIF1/LATS1/SNX9/RAC1/COBL/PPP1R9A/WASL/BAG4/ARFGEF1/JAK2/GBA2/ARPC5L/SPTAN1/MSRB2/RHOBTB1/CORO1B/FCHSD2/RDX/EPS8/CAPZA3/TWF1/ARPC3/ANG/EVL/C15orf62/TMOD2/BBS4/CORO7/MYO1C/PFN1/CDC42EP4/RAC3/ARHGAP28/MKKS/GMFG/PLEKHG2/VASP/TRIOBP/PICK1	59
GO:1904029	regulation of cyclin-dependent protein kinase activity	0.016008	0.0130273	SFN/CDKN2C/GADD45A/ADAM17/CCNYL1/CNPPD1/CDC25A/CCNI/CCNA2/APC/CDC25C/HSP90AB1/CCNC/TNFAIP3/LATS1/ACTB/WEE2/CCNE2/CDKN2A/CDKN2B/CKS2/STOX1/PTEN/BCCIP/CDK4/CCNK/AKT1/BLM/PKD1/TFAP4/INCA1/CDK5R1/HEXIM1/HEXIM2/CDK5RAP1/SRC/CDKN2D/CCNE1	38
GO:0071383	cellular response to steroid hormone stimulus	0.0160369	0.0130507	ERRFI1/CASP9/ARID1A/ATP1A1/HNRNPU/NCOA1/LBH/ZFP36L2/BCL2L11/NR4A2/TADA3/NR1D2/THRB/RHOA/REST/EIF4E/LEF1/PGRMC2/CREBRF/RXRB/UFL1/FOXO3/RWDD1/LATS1/HDAC6/EIF4EBP1/CYP7B1/CRH/UBR5/FOXH1/JAK2/KLF9/NR4A3/NR6A1/SIRT1/NODAL/TRIM68/ESRRA/RBM14/PAK1/YAP1/FKBP4/PHB2/ATP2B1/NR2C1/DDX54/NCOR2/RAN/RNF6/FLT3/RB1/BMP4/ESR2/NEDD4/TRIP4/AKAP13/TFAP4/ARRB2/PER1/THRA/NR1D1/DDX5/WBP2/DNMT3B/SRC/PMEPA1/ZBTB7A/CARM1/S…	77
GO:0022618	ribonucleoprotein complex assembly	0.0163184	0.0132799	MRPL20/RNU11/AGO3/SF3A3/NSUN4/ZNHIT6/DDX20/RC3H1/CDC73/DDX1/PUM2/GCFC2/USP39/RPSA/DHX30/RPL24/ISY1/ATR/G3BP2/PRKAA1/TAF9/RPS23/G3BP1/GEMIN5/MRPL22/SLU7/DDX39B/HSP90AB1/MDN1/SBDS/EIF4H/STYXL1/LUC7L2/GEMIN8/DDX3X/MCTS1/CNOT7/TGS1/RRS1/AGO2/PSIP1/NCBP1/RPL12/EIF3A/CLP1/SF1/PIH1D2/NOP2/STRAP/EIF4B/TARBP2/PAN2/SNRPF/ATXN2/RPLP0/SRSF9/DENR/PAN3/HSP90AA1/LUC7L/TRAF7/DDX28/PRPF8/C1QBP/RPL23A/ZNHIT3/RPL38…	84
GO:0060560	developmental growth involved in morphogenesis	0.0164377	0.0133769	PRKCZ/BARHL2/SEMA4A/SYT2/BCL11A/SEMA4C/HOXD13/ITGA4/BMPR2/RAPH1/NRP2/FN1/TGFBR2/TWF2/WNT5A/ALCAM/GSK3B/SEMA5B/SLIT2/RUFY3/SPP1/MAP1B/SEMA6A/CDKL3/DBN1/PTK7/SRF/HSP90AB1/EPHA7/COBL/USP9X/HDAC6/ARHGAP4/DPYSL2/RDH10/RIMS2/PLAA/LHX2/ABL1/NOTCH1/ANAPC2/VCL/SEMA4G/BDNF/PAK1/YAP1/LRP6/LLPH/RASAL1/RNF6/POSTN/SPRY2/BMP4/SIX1/SIX4/HSP90AA1/SEMA6D/SIN3A/SALL1/IST1/PAFAH1B1/TRPV2/CDK5R1/IMPACT/SYT4/NEDD4L/CP…	73
GO:0120032	regulation of plasma membrane bounded cell projection assembly	0.0165338	0.0134551	EPHA2/WASF2/AKIRIN1/ODF2L/FNBP1L/SDCCAG8/SH3YL1/FAM98A/WDPCP/HDAC4/BRK1/RAB5A/MAP4/ZMYND10/TWF2/PRKCD/ATG3/NLGN1/TCTEX1D2/HTT/SLIT2/CEP135/GPM6A/MYO10/APC/TBC1D7/DCDC2/SRF/ATG5/FSCN1/RAC1/RALA/COBL/PPP1R9A/CAV1/WASL/PODXL/VDAC3/TGFBR1/EPS8L2/ARAP1/RDX/EPS8/TWF1/CORO1C/DYNLL1/EVL/C15orf62/BBS4/IFT140/PFN1/CDC42EP4/ATP8B1/PPP1R16B/EVI5L/DNM2/CCDC151	57
GO:0006486	protein glycosylation	0.0165338	0.0134551	DHDDS/TMEM59/ALG6/EXTL2/MAN1A2/DPM3/MUC1/GALNT2/B3GNT2/MOGS/MGAT5/GALNT13/GALNT3/TRAK2/B3GNT7/STT3B/TMEM115/ST3GAL6/B4GALT4/POGLUT1/RPN1/B3GALNT1/ALG3/XXYLT1/GALNTL6/GALNT7/GALNT10/B3GALT4/B3GAT2/UBE2J1/FUT9/MAN1A1/DPY19L1/PLOD3/C1GALT1C1/FUT10/ARFGEF1/DPY19L4/ST3GAL1/ACER2/VCP/GALNT12/ALG2/DOLPP1/POMT1/MAN1B1/ST8SIA6/TET1/TMEM258/VEGFB/FUT4/STT3A/GXYLT1/GALNT6/TMTC3/GALNT4/B3GNT4/ALG5/SERP2/TMTC…	79
GO:0043413	macromolecule glycosylation	0.0165338	0.0134551	DHDDS/TMEM59/ALG6/EXTL2/MAN1A2/DPM3/MUC1/GALNT2/B3GNT2/MOGS/MGAT5/GALNT13/GALNT3/TRAK2/B3GNT7/STT3B/TMEM115/ST3GAL6/B4GALT4/POGLUT1/RPN1/B3GALNT1/ALG3/XXYLT1/GALNTL6/GALNT7/GALNT10/B3GALT4/B3GAT2/UBE2J1/FUT9/MAN1A1/DPY19L1/PLOD3/C1GALT1C1/FUT10/ARFGEF1/DPY19L4/ST3GAL1/ACER2/VCP/GALNT12/ALG2/DOLPP1/POMT1/MAN1B1/ST8SIA6/TET1/TMEM258/VEGFB/FUT4/STT3A/GXYLT1/GALNT6/TMTC3/GALNT4/B3GNT4/ALG5/SERP2/TMTC…	79
GO:0034644	cellular response to UV	0.0166078	0.0135153	CASP9/RHBDD1/CDC25A/TREX1/HYAL3/ATR/POLK/PTN/TP53INP1/MYC/XPA/SIRT1/CHEK1/MDM2/TRIAP1/ZBTB1/YY1/BMF/INO80/NEDD4/ST20/ERCC4/E2F4/MC1R/TP53/RPL26/IMPACT/PCNA/ERCC1/ATF4/EP300	31
GO:0001666	response to hypoxia	0.0166422	0.0135434	GNB1/AGTRAP/MTHFR/PLOD1/HP1BP3/PSMB2/AK4/DDAH1/PSMA5/CHRNB2/LMNA/ATP1B1/MDM4/TGFB2/RYR2/ADAM17/ROCK2/PSME4/RPS27A/HK2/NR4A2/PSMD14/PDK1/CREB1/TGFBR2/SCAP/RHOA/FAM162A/PLOD2/TERC/CPEB2/REST/CCNA2/PRKAA1/PAM/EGR1/KCNMB1/SRF/FOXO3/CHCHD2/CAV1/PTN/FUNDC1/LOXL2/BNIP3L/EIF4EBP1/MYC/NDRG1/AQP3/UBQLN1/ALAD/PSMB7/NOTCH1/SIRT1/STOX1/PLAU/PTEN/ANKRD1/ADM/LDHA/VEGFB/PAK1/BIRC2/PHB2/ITPR2/DNM1L/TMBIM6/MDM2/AP…	105
GO:0016311	dephosphorylation	0.0166781	0.0135725	SSU72/CAMTA1/RCAN3/PTP4A2/RPAP2/CDC14A/ATP1A1/GBA/SMG7/PTPN14/TGFB2/DUSP10/ACP1/ROCK2/FKBP1B/PPM1G/PPP1CB/PPM1B/MPHOSPH10/INPP4A/PTPN4/MGAT5/PHOSPHO2/PPP1R1C/DUSP19/CTDSP1/PTPRN/DUSP28/SACM1L/PTPN23/CDC25A/GNAI2/DUSP7/PPM1M/PRKCD/GSK3B/NCK1/PPM1L/PPP1R2/DLG1/HTT/BOD1L1/ENOPH1/PTPN13/PPM1K/PPP3CA/PPA2/PPP2CA/CDC25C/FBXW11/BOD1/DUSP22/GPLD1/PPP1R11/HSP90AB1/RNGTT/FAM220A/CYCS/STYXL1/PTPN12/PPP1R35/…	135
GO:0045862	positive regulation of proteolysis	0.0166781	0.0135725	CASP9/ZC3H12A/BCL10/EFNA1/GBA/AIM2/ROCK2/TRIB2/WDR35/SOCS5/PSME4/BCL2L11/PSMD14/HSPD1/HSPE1/SUMO1/FN1/EPHA4/RHBDD1/COL4A3/ARIH2/RHOA/GSK3B/FAM162A/PCOLCE2/USP13/MAGEF1/REST/RCHY1/FBXW7/CSNK1A1/FBXW11/PRELID1/F12/PRR7/MAPK9/RIPK1/GPLD1/AKIRIN2/FYN/RNF217/PERP/SNX9/CYCS/NOD1/PCOLCE/CAV1/DDX3X/BCAP31/ASPH/RIPK2/RNF139/TRIB1/MYC/PTK2/JAK2/PLGRKT/ACER2/VCP/FAM122A/UBQLN1/DAPK1/TRAF2/SIRT1/NODAL/PTEN/C…	106
GO:0006497	protein lipidation	0.0169627	0.0138041	PIGV/PIGK/DPM3/GBA/PPM1B/PGAP1/ZDHHC23/MAP6D1/PIGX/PIGG/ZDHHC11B/ATG10/ATG12/GPLD1/ATG5/ZDHHC2/GOLGA7/ZDHHC21/ABHD17B/ABCA1/UGCG/ZDHHC16/ZDHHC6/ZDHHC5/ZDHHC24/ZDHHC17/ZDHHC22/ZDHHC7/PIGW/PIGN/PIGU/ZDHHC8/PIGP	33
GO:1903747	regulation of establishment of protein localization to mitochondrion	0.0169812	0.0138192	SFN/SH3GLB1/HAX1/TP53BP2/YWHAQ/FZD5/ARIH2/BAP1/PARL/UBE2D3/FBXW7/PRKAA1/YWHAG/BNIP3L/BAG4/YWHAZ/SIRT4/TFDP1/PPP1R13B/TP53/NPEPPS/LMAN1/UBL5/SAE1/BBC3/HPS4/YWHAH/SREBF2	28
GO:0006664	glycolipid metabolic process	0.0169812	0.0138192	PIGV/PIGK/DPM3/GBA/PGAP1/GLB1/PRKCD/ST3GAL6/B3GALNT1/PIGX/PIGG/UGT8/PRKAA1/GPLD1/ALDH5A1/B3GALT4/SMPD2/ITGB8/GAL3ST4/ESYT2/GLA/ASAH1/GBA2/UGCG/ST8SIA6/PSAP/SMPD1/GAL3ST3/NEU3/ESYT1/B4GALNT1/ST3GAL2/FA2H/PIGW/B4GALT6/PIGN/PIGU/GAL3ST1/PIGP	39
GO:0008154	actin polymerization or depolymerization	0.0169812	0.0138192	HAX1/ENAH/SPTBN1/ADD2/CAPG/NCK2/ACTR3/ABI2/ARPC4/BRK1/RHOA/TWF2/PRKCD/NCK1/DLG1/WDR1/SLIT2/JMY/RASA1/DIAPH1/PFN3/DBN1/AIF1/LATS1/SNX9/RAC1/COBL/PPP1R9A/WASL/BAG4/ARFGEF1/JAK2/GBA2/ARPC5L/SPTAN1/MSRB2/ABI1/RHOBTB1/SWAP70/CFL1/CORO1B/FCHSD2/RDX/EPS8/CAPZA3/TWF1/ARPC3/ANG/EVL/C15orf62/TMOD2/BBS4/CORO7/MYO1C/PFN1/CDC42EP4/RAC3/ARHGAP28/MKKS/DSTN/GMFG/PLEKHG2/VASP/SH3BP1/TRIOBP/PICK1	66
GO:0035303	regulation of dephosphorylation	0.0169812	0.0138192	CAMTA1/RCAN3/GBA/SMG7/TGFB2/ROCK2/FKBP1B/MPHOSPH10/MGAT5/PPP1R1C/GNAI2/PRKCD/GSK3B/PPP1R2/HTT/BOD1L1/BOD1/GPLD1/PPP1R11/HSP90AB1/STYXL1/PPP1R35/PTN/MFHAS1/PPP1R3B/SH2D4A/CDCA2/BAG4/PPP1R42/PPP1R16A/JAK2/FAM122A/SET/TSC1/MASTL/MYOZ1/SMPD1/SWAP70/PPP1R14B/PPP6R3/PPME1/SYTL2/PPP2R1B/CSRNP2/PPP1R12A/NUAK1/SPPL3/ANKLE2/PPP2R3C/SPRED1/SMAD3/WDR81/MYO1D/MTMR4/PPP1R27/CEP192/SRC/PPP1R16B/PCIF1/PTBP1/PIN1…	66
GO:0061572	actin filament bundle organization	0.0171741	0.0139762	ASAP3/STMN1/WASF2/MYOC/ITGB1BP1/ROCK2/RHOB/ADD2/ALMS1/CLASP1/CUL3/RHOA/CD47/LIMCH1/SYNPO2/PTGER4/SH3PXD2B/PFN3/AIF1/SRF/MARCKS/FSCN1/RAC1/PPP1R9A/MET/ZYX/ARHGEF10/BAG4/TGFBR1/LPAR1/ABL1/AIF1L/TSC1/SWAP70/CORO1B/ARAP1/PAK1/RDX/EPS8/PAWR/RHOF/ACTN1/EVL/SMAD3/BBS4/FHOD1/PFN1/ARHGAP28/MKKS/ID1/SRC/NF2	52
GO:0043487	regulation of RNA stability	0.0174341	0.0141878	HNRNPR/PUM1/PSMB2/THRAP3/ZC3H12A/PSMA5/RC3H1/HNRNPU/ROCK2/PUM2/ZFP36L2/PSME4/RPS27A/XPO1/PSMD14/TRIM71/PRKCD/DCP1A/HNRNPD/TNPO1/DND1/DXO/SYNCRIP/IGF2BP3/TBRG4/PABPC1/YWHAZ/PSMB7/SET/NUP214/VIM/CPEB3/EXOSC1/HSPA8/PSMD9/UBC/EXOSC8/AKT1/ANP32A/PSMA4/CARHSP1/PARN/PSMB10/PSMB6/FXR2/UBB/ALKBH5/PSMB3/PSMD3/IGF2BP1/PSMC5/AXIN2/RBM38/CIRBP/KHSRP/ELAVL1/HNRNPM/SAMD4B/ZFP36	59
GO:0009100	glycoprotein metabolic process	0.0175058	0.0142461	DHDDS/TMEM59/ALG6/HS2ST1/EXTL2/MAN1A2/DPM3/MUC1/GALNT2/B3GNT2/MOGS/CHST10/MGAT5/GALNT13/GALNT3/TRAK2/BMPR2/CHPF/B3GNT7/NGLY1/STT3B/TREX1/TMEM115/ST3GAL6/B4GALT4/POGLUT1/RPN1/PTX3/B3GALNT1/ALG3/XXYLT1/UGDH/SPOCK3/GALNTL6/GALNT7/AGA/ADAMTS12/VCAN/CHSY3/HBEGF/NDST1/GALNT10/B3GALT4/B3GAT2/UBE2J1/FUT9/MAN1A1/UST/CHST12/DPY19L1/GAL3ST4/PLOD3/C1GALT1C1/FUT10/ARFGEF1/DPY19L4/RNF139/ST3GAL1/AGO2/ACER2/VCP…	120
GO:0010970	transport along microtubule	0.0178996	0.0145666	PRKCZ/TMEM201/HSPB11/SSX2IP/ARL8A/HNRNPU/TRIM58/WDR35/KIF3C/LRPPRC/ACTR1B/TTC21B/TTC30B/TRAK2/TRAF3IP1/KIF1A/IFT122/TCTEX1D2/HTT/WDR19/BBS12/MAP1B/TNPO1/AP3S1/PURA/KIF13A/DST/LCA5/PCM1/IFT74/SSNA1/KIF5B/AP3M1/RAB6A/HSPA8/BLOC1S1/DYNLL1/LAMP1/ACTR10/BLOC1S6/KIF23/IFT140/MAPK8IP3/NDE1/SPG7/PAFAH1B1/KIF1C/UBB/DYNLL2/DYNLRB1/NEFH/RABL2B/LCA5L	53
GO:0099111	microtubule-based transport	0.0178996	0.0145666	PRKCZ/TMEM201/HSPB11/SSX2IP/ARL8A/HNRNPU/TRIM58/WDR35/KIF3C/LRPPRC/ACTR1B/TTC21B/TTC30B/TRAK2/TRAF3IP1/KIF1A/IFT122/TCTEX1D2/HTT/WDR19/BBS12/MAP1B/TNPO1/AP3S1/PURA/KIF13A/DST/LCA5/PCM1/IFT74/SSNA1/KIF5B/AP3M1/RAB6A/HSPA8/BLOC1S1/DYNLL1/LAMP1/ACTR10/BLOC1S6/KIF23/IFT140/MAPK8IP3/NDE1/SPG7/PAFAH1B1/KIF1C/UBB/DYNLL2/DYNLRB1/NEFH/RABL2B/LCA5L	53
GO:0042752	regulation of circadian rhythm	0.0181888	0.014802	THRAP3/CHRNB2/ROCK2/PPP1CB/CREB1/BHLHE40/NR1D2/GSK3B/SIAH2/NLGN1/HNRNPD/MAPK10/FBXW7/PRKAA1/FBXW11/MAPK9/EZH2/USP9X/NONO/CCAR2/CRH/KLF10/GNAQ/ATOH7/RBM4/RBM4B/KDM2A/PPP1CA/ARNTL2/FBXL3/CIPC/SIN3A/TP53/PER1/NR1D1/TOP2A/GHRH/GNA11/SRRD/CSNK1E	40
GO:0030330	DNA damage response, signal transduction by p53 class mediator	0.0184583	0.0150213	SFN/SESN2/GADD45A/MUC1/MDM4/SMYD2/SPRED2/CNOT11/ATR/CDC25C/CNOT8/FOXO3/PAXIP1/CNOT7/NDRG1/ACER2/SIRT1/ANKRD1/CDK2/MDM2/TRIAP1/TFDP1/SPRED1/TFAP4/E2F4/TP53/RPL26/DDX5/PCNA/SNAI1/AURKA/ARID3A/CARM1/MIF/CHEK2/EP300/DYRK1A/PTTG1IP	38
GO:0032970	regulation of actin filament-based process	0.0184583	0.0150213	RNF207/ASAP3/STMN1/WASF2/PDE4B/ATP1A1/HAX1/MYOC/ABL2/RYR2/ITGB1BP1/ROCK2/RHOB/SPTBN1/ADD2/ALMS1/CAPG/NCK2/ACTR3/CLASP1/SUMO1/ABI2/ARPC4/BRK1/RHOA/TWF2/PRKCD/CD47/NCK1/DLG1/WDR1/SLIT2/LIMCH1/ANK2/CAMK2D/SYNPO2/PTGER4/JMY/RASA1/PAM/SH3PXD2B/PFN3/DBN1/CD2AP/ABRACL/LATS1/SNX9/PDGFA/FSCN1/RAC1/AKAP9/PPP1R9A/CAV1/MET/WASL/GPM6B/ARHGEF10/BAG4/ARFGEF1/GBA2/TGFBR1/LPAR1/ARPC5L/SPTAN1/ABL1/TSC1/PHPT1/RHOBT…	112
GO:0001702	gastrulation with mouth forming second	0.0184583	0.0150213	RNF2/ACVR2A/ACVR1/ACVR2B/WNT5A/UGDH/SRF/AMOT/NODAL/LDB1/TENM4/LRP6/SMAD4/ETS2	14
GO:0006482	protein demethylation	0.018836	0.0153286	UBE2B/JARID2/KDM1B/ALKBH4/KDM7A/PHF8/KDM4C/PHF2/JMJD1C/KDM2A/PPME1/KDM5A/KDM2B/JMJD6/KDM4B	15
GO:0008214	protein dealkylation	0.018836	0.0153286	UBE2B/JARID2/KDM1B/ALKBH4/KDM7A/PHF8/KDM4C/PHF2/JMJD1C/KDM2A/PPME1/KDM5A/KDM2B/JMJD6/KDM4B	15
GO:0043434	response to peptide hormone	0.018836	0.0153286	PRKCZ/ERRFI1/AGTRAP/SESN2/PRKACB/ZBTB7B/BGLAP/CACYBP/NUCKS1/ROCK2/RAB10/CAD/EIF2B4/SOS1/MBD5/NR4A2/GRB14/CREB1/PTPRN/IRS1/TIMP4/SCAP/SMARCC1/DAG1/GNAI2/CISH/PRKCD/ATP6V1A/GSK3B/NCK1/PIK3CA/EIF2B5/CPEB2/USO1/NFKB1/CCNA2/GAB1/PRKAA1/GHR/MAP1B/CRHBP/APC/AP3S1/EGR1/MZB1/MIR145/SPARC/GPLD1/ATP6V1G2/CDC5L/PHIP/FOXO3/FYN/GJA1/ENPP1/PRKAR1B/CRHR2/GCK/GRB10/YWHAG/GNAI1/VGF/SH2B2/PRKAR2B/CAV1/RARRES2/TIMP1…	124
GO:0016049	cell growth	0.018836	0.0153286	ATAD3A/PRKCZ/SFN/SESN2/CDKN2C/BARHL2/SEMA4A/RGS2/CDC73/SYT2/TGFB2/ADAM17/BCL11A/SERTAD2/SEMA4C/ITGA4/BMPR2/RAPH1/NRP2/FN1/TGFBR2/ARIH2/RHOA/CISH/TWF2/BAP1/WNT5A/DCBLD2/ALCAM/GSK3B/SEMA5B/ZNF639/BCL6/SLIT2/APBB2/RUFY3/SPP1/LEF1/CAMK2D/KIAA1109/JADE1/CDKN2AIP/TAF9/MAP1B/SEMA6A/PPP2CA/CDKL3/HBEGF/CDHR2/DBN1/DDX39B/SRF/HSP90AB1/EPHA7/GJA1/ENPP1/FGFR1OP/BRAT1/COBL/USP9X/DDX3X/HDAC6/ARHGAP4/CCAR2/DPYSL…	136
GO:0006409	tRNA export from nucleus	0.018836	0.0153286	NUP133/SSB/SEC13/NUP210/NUP54/NUP155/NUP153/NUP43/NUP214/NUP160/AAAS/XPOT/NUP107/RAN/NUP93/NUP85	16
GO:0071431	tRNA-containing ribonucleoprotein complex export from nucleus	0.018836	0.0153286	NUP133/SSB/SEC13/NUP210/NUP54/NUP155/NUP153/NUP43/NUP214/NUP160/AAAS/XPOT/NUP107/RAN/NUP93/NUP85	16
GO:0042326	negative regulation of phosphorylation	0.018836	0.0153286	PRKCZ/ERRFI1/SFN/ZC3H12A/CDKN2C/GADD45A/EFNA1/GBA/ASH1L/RGS2/ATF3/DUSP10/HNRNPU/ITGB1BP1/TRIB2/MYCNOS/SOCS5/SPRED2/NCK2/DNAJC10/DUSP19/CTDSP1/INHA/TRAF3IP1/HDAC4/GPD1L/RHOA/DAG1/NPRL2/DUSP7/PRKCD/HEG1/NCK1/MECOM/CAMK2N2/DLG1/ZFYVE28/SLIT2/PTPN13/APC/SEMA6A/PPP2CA/UBE2B/SPRY4/RGS14/DUSP22/LEMD2/CD109/IBTK/ENPP1/TNFAIP3/LATS1/CNKSR3/FGFR1OP/PRKAR1B/YWHAG/PRKAR2B/CAV1/WEE2/PKIA/TRIB1/MYC/PSCA/CDKN2A…	132
GO:0043923	positive regulation by host of viral transcription	0.0189649	0.0154336	NUCKS1/ZNF639/LEF1/SP1/TFAP4/CTDP1/SMARCA4/HPN/SMARCB1/EP300	10
GO:0043401	steroid hormone mediated signaling pathway	0.0193669	0.0157607	ARID1A/NCOA1/LBH/NR4A2/TADA3/NR1D2/THRB/RHOA/LEF1/PGRMC2/CREBRF/RXRB/UFL1/RWDD1/LATS1/HDAC6/CYP7B1/UBR5/FOXH1/JAK2/NR4A3/NR6A1/SIRT1/NODAL/TRIM68/ESRRA/RBM14/PAK1/YAP1/FKBP4/PHB2/NR2C1/DDX54/NCOR2/RAN/RNF6/RB1/BMP4/ESR2/NEDD4/TRIP4/AKAP13/ARRB2/PER1/THRA/NR1D1/DDX5/WBP2/SRC/PMEPA1/ZBTB7A/CARM1/SMARCA4/CALR/CCNE1/YWHAH/DDX17/EP300/NRIP1	59
GO:1903845	negative regulation of cellular response to transforming growth factor beta stimulus	0.0193669	0.0157607	SKI/ADAM17/LTBP1/RPS27A/TGFBR2/SKIL/NRROS/CD109/CAV1/TGFBR1/SIRT1/FAM89B/BCL9L/STRAP/UBC/FBN1/SMAD6/SMAD3/WFIKKN1/PDPK1/TP53/UBB/MTMR4/CIDEA/SMAD2/SMAD7/ONECUT2/PMEPA1/ZBTB7A/PIN1/DNM2	31
GO:0033523	histone H2B ubiquitination	0.0193669	0.0157607	CDC73/UBE2E1/WDR70/RNF20/CDK9/WAC/LEO1/PAF1	8
GO:0060213	positive regulation of nuclear-transcribed mRNA poly(A) tail shortening	0.0193669	0.0157607	CNOT7/PABPC1/AGO2/CPEB3/POLR2G/TOB1/ZFP36/TNRC6B	8
GO:0097090	presynaptic membrane organization	0.0193669	0.0157607	NLGN1/PTPRD/CEL/PTEN/LRP4/NLGN2/APOE/NLGN4Y	8
GO:1903509	liposaccharide metabolic process	0.0193808	0.015772	PIGV/PIGK/DPM3/GBA/PGAP1/GLB1/PRKCD/ST3GAL6/B3GALNT1/PIGX/PIGG/UGT8/PRKAA1/GPLD1/ALDH5A1/B3GALT4/SMPD2/ITGB8/GAL3ST4/ESYT2/GLA/ASAH1/GBA2/UGCG/ST8SIA6/PSAP/SMPD1/GAL3ST3/NEU3/ESYT1/B4GALNT1/ST3GAL2/FA2H/PIGW/B4GALT6/PIGN/PIGU/GAL3ST1/PIGP	39
GO:0048545	response to steroid hormone	0.0194668	0.015842	ERRFI1/CASP9/CATSPER4/ARID1A/AGL/ATP1A1/GBA/BGLAP/TGFB2/HNRNPU/SDC1/NCOA1/CAD/LBH/ZFP36L2/BCL2L11/NR4A2/TADA3/NR1D2/THRB/TGFBR2/GLB1/RHOA/SLIT2/REST/SPP1/EIF4E/LEF1/PGRMC2/PAM/SPARC/CREBRF/AIF1/RXRB/UFL1/FOXO3/RWDD1/LATS1/CAV1/PTN/HDAC6/EIF4EBP1/CYP7B1/CRH/NCOA2/UBR5/FOXH1/JAK2/KLF9/CTSV/NR4A3/ALAD/NR6A1/NOTCH1/SIRT1/NODAL/TRIM68/ADM/MDK/ESRRA/RBM14/PAK1/YAP1/FKBP4/PHB2/KRAS/MDM2/ATP2B1/NR2C1/DDX…	111
GO:0042073	intraciliary transport	0.0197366	0.0160616	HSPB11/SSX2IP/WDR35/KIF3C/TTC21B/TTC30B/TRAF3IP1/IFT122/TCTEX1D2/WDR19/BBS12/TNPO1/LCA5/PCM1/IFT74/SSNA1/DYNLL1/IFT140/DYNLL2/DYNLRB1/RABL2B/LCA5L	22
GO:1903364	positive regulation of cellular protein catabolic process	0.0199214	0.0162119	FAF1/GBA/TRIB2/SOCS5/SUMO1/ARIH2/GSK3B/USP13/MAGEF1/FBXL5/RCHY1/FBXW7/CSNK1A1/MAPK9/RNF217/TNFAIP3/CAV1/BCAP31/RNF139/TRIB1/PTK2/VCP/FAM122A/UBQLN1/PTEN/CTSC/RDX/USP5/MDM2/TMTC3/DACT1/HSP90AA1/AKT1/ARIH1/CBFA2T3/SUMO2/SMAD7/EDEM2/AURKA/TMEM259/KEAP1/RAD23A/DDA1/APOE/CSNK1E/RBX1/PTTG1IP	47
GO:0032868	response to insulin	0.0202604	0.0164878	PRKCZ/ERRFI1/SESN2/ZBTB7B/BGLAP/NUCKS1/RAB10/CAD/SOS1/GRB14/PTPRN/IRS1/SCAP/SMARCC1/GNAI2/CISH/PRKCD/ATP6V1A/GSK3B/NCK1/PIK3CA/CPEB2/USO1/GAB1/PRKAA1/APC/AP3S1/EGR1/MZB1/GPLD1/ATP6V1G2/PHIP/FOXO3/ENPP1/GCK/GRB10/YWHAG/VGF/SH2B2/RARRES2/EIF4EBP1/OPRK1/ATP6V1C1/DENND4C/TSC1/SIRT1/PTEN/ADM/PDE3B/ESRRA/TCIRG1/PAK1/C2CD5/SP1/CDK4/ATP2B1/SOCS2/APPL2/PLA2G1B/TBC1D4/IRS2/MAX/AKT1/MYO5A/PKM/IGF1R/ATP6V0C/…	82
GO:0006352	DNA-templated transcription, initiation	0.0204419	0.0166355	E2F2/TAF12/THRAP3/MED8/TAF1B/NR4A2/CREB1/NR1D2/THRB/GTF2E1/MAML3/SMARCA5/TAF9/E2F3/ZNRD1/GTF2H4/RXRB/TEAD3/MED20/SRF/CCNC/HEY2/MED23/TBPL1/BCLAF1/GTF2I/TAF6/PAXIP1/MED14/GTF2E2/BRF2/TAF2/NR4A3/NR6A1/CDK9/NOTCH1/TAF3/TFAM/PTEN/POLR2L/TEAD1/POLR2G/TAF6L/ESRRA/RSF1/YAP1/TEAD4/BAZ2A/CDK4/NR2C1/HMGB1/GTF2F2/ESR2/MED6/GTF2A1/BRF1/SNAPC5/MAZ/MED31/POLR2A/TP53/MED24/THRA/NR1D1/MED13/PSMC5/TAF4/POLR2E/GTF…	76
GO:0001706	endoderm formation	0.0207187	0.0168607	CDC73/ITGA4/ITGAV/FN1/EOMES/SETD2/COL7A1/COL8A1/SOX2/POU5F1/LAMB1/NODAL/ITGA7/HMGA2/LEO1/MMP15/GATA6/SMAD2/MMP9/PAF1/ITGB2	21
GO:0010718	positive regulation of epithelial to mesenchymal transition	0.0207187	0.0168607	TGFB2/ACVR1/TGFBR2/LEF1/EZH2/LOXL2/TGFBR1/NOTCH1/TCF7L2/MDK/BCL9L/ALX1/BMP4/SMAD3/COL1A1/AXIN2/SMAD2/SMAD4/JAG1/SNAI1/TIAM1	21
GO:0060425	lung morphogenesis	0.0207187	0.0168607	STK40/SOX11/TGFBR2/DAG1/HHIP/SRF/PLOD3/RDH10/GRHL2/NODAL/DLG5/FGF8/YAP1/KRAS/SPRY2/BMP4/MAP2K1/CTSH/ESRP2/ID1/SRSF6	21
GO:0060976	coronary vasculature development	0.0207187	0.0168607	SNX17/LTBP1/SETD2/PLXND1/MIR145/PTK7/SRF/PRDM1/HEY2/TGFBR1/NOTCH1/VEGFB/ARID2/BMP4/SPRED1/SMAD6/MYH10/ZBTB14/GATA6/DNM2/TAB1	21
GO:0097035	regulation of membrane lipid distribution	0.0207187	0.0168607	ATP8B2/ARV1/PRKCD/PLSCR4/PLSCR1/ATP8A1/ATP10D/PRELID1/XKR4/GBA2/ABCA1/ANO6/ANO4/TRIAP1/TLCD2/TLCD1/ATP8B1/ATP9B/XKR7/ABCA7/ATP8B3	21
GO:2000278	regulation of DNA biosynthetic process	0.0209822	0.0170752	SMG7/NEK7/NEK2/HNRNPU/CCT7/BMPR2/XRCC5/PARP3/ATR/HNRNPD/FGF2/DDX39B/HSP90AB1/GJA1/HNRNPA2B1/RFC2/HMBOX1/TERF1/GRHL2/MYC/ANKRD1/NAT10/CCT2/DACH1/TFDP1/TINF2/HSP90AA1/PIF1/PARN/SH2B1/ACD/ARRB2/TP53/WRAP53/CTC1/TEN1/SRC/PNKP	38
GO:0032388	positive regulation of intracellular transport	0.0209822	0.0170752	SFN/KHDRBS1/ZC3H12A/SCP2/EFCAB7/SH3GLB1/ITGB1BP1/VAMP8/FZD5/PTPN23/ARIH2/BAP1/PRKCD/GSK3B/SNX4/PDCD10/NLGN1/RUFY3/UBE2D3/FBXW7/PRKAA1/RBM27/CNR1/FYN/GLI3/SMO/BCAP31/PCM1/UBR5/UNC13B/CACNB2/KIF5B/SAR1A/TCF7L2/PAK1/GAB2/RDX/C2CD5/DNM1L/MDM2/CEP290/RAN/NEDD4/ANXA2/OAZ2/SLC51B/SMAD3/NUTF2/CDH3/MYO1C/TP53/VAMP2/CDK5R1/JUP/NPEPPS/MAVS/EDEM2/OAZ1/UBL5/PRKACA/AKT2/SAE1/SPHK2/TRIM28/HPS4/SREBF2/ITGB2	67
GO:0010506	regulation of autophagy	0.0210297	0.0171139	MFN2/VPS13D/SESN2/ZC3H12A/RRAGC/TMEM59/SH3GLB1/HAX1/GBA/ABL2/EXOC8/HK2/TMEM150A/BCL2L11/FZD5/RAB5A/WDR6/NPRL2/ATP6V1A/GSK3B/PIK3CB/PIK3CA/USP13/HTT/TBC1D14/EXOC1/CISD2/MFSD8/SCOC/FBXW7/PRKAA1/ATP6V1G2/EEF1A1/RRAGD/MAP3K7/FOXO3/SESN1/EPM2A/NOD1/LAMTOR4/NAMPT/MET/DHRSX/HDAC6/PIM2/BNIP3L/RIPK2/TP53INP1/MTDH/ATP6V1C1/PTK2/RRAGA/ACER2/UBQLN1/DAPK1/XPA/LRSAM1/ABL1/TSC1/WAC/SIRT1/PSAP/CAPN1/UVRAG/PAFAH1…	96
GO:2001233	regulation of apoptotic signaling pathway	0.0210631	0.017141	SFN/FAF1/BCL10/GCLM/MUC1/LMNA/ATF3/TP53BP2/RPS7/YWHAQ/WDR35/BIRC6/NCK2/BCL2L11/NR4A2/ACVR1/ITGAV/ZSWIM2/ING5/GNAI2/PRKCD/GSK3B/FAM162A/NCK1/SIAH2/SKIL/HTT/FBXW7/SH3RF1/ING2/TAF9/PRELID1/PRR7/MAPK9/RIPK1/PHIP/FYN/BCLAF1/TNFAIP3/SOD2/FIGNL1/STYXL1/YWHAG/CAV1/SRPX/DDX3X/NONO/BCAP31/CCAR2/C8orf44-SGK3/SGK3/STK3/YWHAZ/RRM2B/JAK2/CREB3/UBQLN1/TGFBR1/TRAF2/RTKN2/SIRT1/PTEN/TCF7L2/BDNF/PPP1CA/CTSC/YAP1/P…	116
GO:0007051	spindle organization	0.0210631	0.017141	STMN1/CDC20/GPSM2/MSTO1/NEK7/NEK2/TBCE/HNRNPU/DCTN1/CLASP1/MAP4/RHOA/PARP3/CHMP2B/CEP63/STAG1/DLG1/RGS14/TUBB/KIFC1/SENP6/TTK/FBXO5/SBDS/GNAI1/ARHGEF10/VCP/SMC3/BCCIP/SAC3D1/UVRAG/AAAS/RAN/MZT1/BORA/INO80/HAUS2/STARD9/KIF23/PKD1/CHMP1A/TUBG1/KPNB1/CLTC/NDC80/CEP192/HAUS1/VPS4B/AURKA/WDR62/CHMP2A/CHEK2/DRG1/MYH9/TUBGCP6	55
GO:1903008	organelle disassembly	0.0210631	0.017141	MFN2/VPS13D/HAX1/GBA/MTIF2/HK2/FZD5/ATG9A/KIF9/ATG3/HTT/CISD2/FBXW7/GFM2/ATG12/SQSTM1/ATG5/FUNDC1/HDAC6/MCTS1/BNIP3L/VCP/KIF5B/MARK2/DNM1L/RNF41/CAMKK2/DENR/MTIF3/KLC1/GABARAPL3/CLEC16A/MAP1LC3B/GABARAP/TP53/SREBF2	36
GO:0046578	regulation of Ras protein signal transduction	0.0211034	0.0171739	ARHGEF16/MFN2/STMN1/SSX2IP/NTRK1/MYOC/ABL2/TGFB2/SOS1/MAP4K4/GPR17/ALS2/CUL3/HEG1/ARHGEF26/MCF2L2/BCL6/FBXO8/TRIO/RASA1/SPRY4/ARHGEF37/SQSTM1/FLOT1/STK19/SYNGAP1/RAC1/SH2B2/MET/DGKI/ARHGEF10/PPP2CB/ARFGEF1/PREX2/JAK2/ABCA1/LPAR1/SCAI/ABL1/VAV2/NOTCH1/PSD/EPS8L2/ARHGEF17/ARHGAP42/RDX/ARHGEF12/PLEKHG6/EPS8/KRAS/FGD4/ARHGEF25/KITLG/FGD6/RASAL1/SPRY2/IRS2/RASA3/ARHGEF40/AKAP13/CRK/NF1/ITGA3/CYTH1/STM…	73
GO:0006271	DNA strand elongation involved in DNA replication	0.0213097	0.0173418	RNASEH1/MCM3/POLD2/MCM7/POLA1/GINS4/DNA2/FEN1/POLE/PCNA/LIG1	11
GO:0006677	glycosylceramide metabolic process	0.0213097	0.0173418	GBA/PRKCD/UGT8/PRKAA1/ALDH5A1/GLA/GBA2/UGCG/PSAP/FA2H/GAL3ST1	11
GO:0032042	mitochondrial DNA metabolic process	0.0213097	0.0173418	SESN2/RRM2B/DNA2/STOX1/POLG/DNAJA3/TP53/TOP3A/POLG2/MGME1/LONP1	11
GO:0042276	error-prone translesion synthesis	0.0213097	0.0173418	RPS27A/REV1/RFC1/POLK/REV3L/RFC2/UBC/RPA1/UBB/POLI/PCNA	11
GO:0070987	error-free translesion synthesis	0.0213097	0.0173418	SPRTN/RPS27A/REV1/RFC1/RCHY1/RFC2/VCP/UBC/RPA1/UBB/PCNA	11
GO:0051170	import into nucleus	0.0220255	0.0179243	KPNA6/ZC3H12A/EFCAB7/DDX20/LMNA/NUP133/PRKCD/KPNA4/NUP54/PPP3CA/NUP155/IPO11/TNPO1/FAM53C/GEMIN5/NUP153/RAB23/GLI3/MDFIC/TNPO3/SMO/GEMIN8/PKIA/UBR5/RANBP6/NUP214/PHB2/NUP107/SNRPF/APPL2/RAN/KPNA3/NFKBIA/BMP4/AKT1/SMAD3/HEATR3/NUP93/NUTF2/TP53/NF1/RPL23/JUP/KPNB1/NUP85/MAVS/FERMT1/NXT1/TNPO2/SNRPD2/TRIM28/SNRPD3/PTTG1IP	53
GO:0007623	circadian rhythm	0.0220255	0.0179243	HNRNPR/THRAP3/CHRNB2/NTRK1/HNRNPU/ROCK2/PPP1CB/CREB1/BHLHE40/NR1D2/IMPDH2/GSK3B/SIAH2/NLGN1/HNRNPD/MAPK10/FBXW7/PRKAA1/CARTPT/EGR1/FBXW11/MAPK9/ID4/BTBD9/NAMPT/EZH2/USP9X/NONO/CCAR2/CRH/NCOA2/KLF10/KLF9/GNAQ/SIRT1/ATOH7/PTEN/RBM4/RBM4B/KDM2A/PPP1CA/KMT2A/KDM5A/ARNTL2/CDK4/FBXL3/CIPC/SIN3A/TP53/PER1/NR1D1/TOP2A/AANAT/TYMS/ID1/AHCY/GHRH/GNA11/JUND/SRRD/CSNK1E/ATF4/EP300/NRIP1/DYRK1A	65
GO:0042157	lipoprotein metabolic process	0.0220255	0.0179243	LYPLA2/PIGV/PIGK/DPM3/GBA/PPM1B/ITGAV/PGAP1/ZDHHC23/MAP6D1/PIGX/PIGG/MTTP/ZDHHC11B/ATG10/ATG12/GPLD1/ATG5/ZDHHC2/GOLGA7/ZDHHC21/ABHD17B/ABCA1/UGCG/ZDHHC16/ZDHHC6/CTSD/ZDHHC5/ZDHHC24/APOA5/ZDHHC17/ABHD13/ZDHHC22/LCAT/ZDHHC7/PIGW/NOTUM/PIGN/ABHD12/PIGU/APOE/APOC1/ZDHHC8/PIGP	44
GO:0048593	camera-type eye morphogenesis	0.0220255	0.0179243	SKI/MFN2/EPHA2/ARID1A/BCAR3/WNT9A/SOX11/SP3/ABI2/FZD5/CRYGB/THRB/WNT5A/COL8A1/IFT122/TENM3/FAT1/RING1/AHI1/SDK1/GLI3/TSPAN12/PTN/TDRD7/PAX6/ROM1/CABP4/TSKU/C12orf57/LRP6/GDF11/KDM2B/BMP4/YY1/STRA6/NF1/PTPRM/JAG1/HMGN1	39
GO:0006278	RNA-dependent DNA biosynthetic process	0.0220564	0.0179494	SMG7/NEK7/NEK2/HNRNPU/CCT7/XRCC5/ATR/TERC/RFC1/RAD50/NHP2/HSP90AB1/PPIA/HMBOX1/TERF1/NAT10/CCT2/TINF2/HSP90AA1/NOP10/PIF1/PARN/ACD/RPA1/WRAP53/CTC1/TEN1/SRC/PNKP	29
GO:0001738	morphogenesis of a polarized epithelium	0.0221707	0.0180424	PSMB2/PSMA5/RAB10/PSME4/PSMD14/FZD5/TRAF3IP1/CELSR3/RHOA/WNT5A/PRICKLE2/AP2M1/WDR1/PTK7/AHI1/RAC1/GPC4/FZD3/CTHRC1/MLLT3/ROR2/PSMB7/ABL1/SAPCD2/DLG5/BRSK2/PSMD9/GPC6/EXOC5/DACT1/MYO9A/PSMA4/PARD6A/PSMB10/PAFAH1B1/ARRB2/PSMB6/PFN1/DVL2/PSMB3/PSMD3/CLTC/PSMC5/AP2S1/ZNRF3/SH3BP1/TIAM1	47
GO:0006732	coenzyme metabolic process	0.0222372	0.0180965	NADK/KCNAB2/MTHFR/ELOVL1/ACOT11/THEM5/ACBD6/NUP133/TP53I3/SLC5A6/MDH1/MCEE/MTHFD2/HK2/SUCLG1/MAT2A/DBI/GPD2/PDK1/ACSL3/HDAC4/SEC13/NUP210/BTD/OXSM/GPD1L/TREX1/ZBTB20/MCCC1/LIAS/NUP54/ENOPH1/ELOVL6/NADK2/NUP155/PRKAA1/ELOVL7/DHFR/NUDT12/HSD17B4/PCBD2/SLC23A1/NUP153/ACOT13/HSD17B8/ELOVL5/ELOVL4/AMD1/NUP43/MTHFD1L/MPC1/GCK/OGDH/MDH2/NAMPT/AHCYL2/TPK1/ABCD1/VCP/NMRK1/RFK/FPGS/NUP214/SLC2A6/DHTKD1/PDS…	115
GO:0060412	ventricular septum morphogenesis	0.0222372	0.0180965	RBM15/TGFB2/SOX11/ACVR1/BMPR2/TGFBR2/WNT5A/HES1/SLIT2/HEY2/HEY1/ZFPM2/TGFBR1/NOTCH1/TBX3/BMP4/ZFPM1/SMAD7/SMAD4	19
GO:0061001	regulation of dendritic spine morphogenesis	0.0222372	0.0180965	LRP8/EFNA1/ABI2/EPHA4/NLGN1/DBN1/PPP1R9A/ARC/PTEN/CAPRIN1/CFL1/DNM1L/SIPA1L1/ITPKA/ADAM10/PAFAH1B1/CDK5R1/LZTS3/TIAM1	19
GO:0099175	regulation of postsynapse organization	0.0225504	0.0183514	LRP8/EFNA1/NRXN1/ABI2/NRP2/EPHA4/WNT5A/CHMP2B/NLGN1/GRID2/SLC7A11/DBN1/EPHA7/FYN/PPP1R9A/PTN/ARC/PTPRD/ABHD17B/ARHGAP22/PTEN/CAPRIN1/LRP4/CFL1/LRFN4/DNM1L/SIPA1L1/ITPKA/ADAM10/PAFAH1B1/CDK5R1/CDH2/LZTS3/APOE/TIAM1	35
GO:0051310	metaphase plate congression	0.0226352	0.0184204	CDCA8/KIF2C/HNRNPU/TRAPPC12/CUL3/CHMP2B/CENPC/CDC23/SPDL1/BOD1/KIFC1/MAD1L1/RRS1/KIF18A/CDCA5/KIF22/CHMP1A/MIS12/KPNB1/NDC80/VPS4B/FAM83D/CHMP2A	23
GO:0043967	histone H4 acetylation	0.0226565	0.0184377	MUC1/NCOA1/TADA3/NAA50/MSL2/ACTL6A/CTBP1/LEF1/JADE1/JADE2/ATG5/BEND3/TRRAP/ING3/JADE3/SIRT1/KAT6B/NAA40/KMT2A/EP400/MORF4L1/PER1/USP22/MSL1/SMARCB1/EP300	26
GO:0098813	nuclear chromosome segregation	0.0226565	0.0184377	PHF13/CDCA8/CDC20/KIF2C/MSH4/HFM1/POGZ/MSTO1/NEK2/HNRNPU/TRAPPC12/GEN1/ACTR3/CUL3/DIS3L2/TOP2B/DYNC1LI1/CHMP2B/NAA50/STAG1/ANAPC4/PDS5A/CENPC/MAD2L1/FBXW7/NIPBL/APC/UBE2B/CDC23/PTTG1/SPDL1/BOD1/KIFC1/TTK/LATS1/FBXO5/MAD1L1/NAA10/RRS1/MCMDC2/TERF1/CCNE2/SMC2/SMC3/KIF18A/FEN1/CDCA5/MUS81/PHB2/RAN/PDS5B/RB1/CCNB1IP1/BUB1B/INO80/KIF23/EME2/ERCC4/KIF22/KATNB1/CTCF/CHMP1A/MIS12/PHF23/TOP2A/TUBG1/CDC27/…	79
GO:0000077	DNA damage checkpoint	0.0229561	0.0186816	SYF2/SFN/GADD45A/MUC1/MDM4/INTS7/DTL/MSH2/CNOT11/ATF2/ATRIP/TREX1/CEP63/ATR/RAD17/CDC25C/CNOT8/UIMC1/MDC1/DDX39B/CDC5L/HUS1/CNOT7/CCAR2/WAC/MUS81/CHEK1/CDK2/HMGA2/MDM2/TAOK3/TRIAP1/TFDP1/TIPIN/FEM1B/BLM/EME2/E2F4/FBXO31/TP53/RPL26/PCNA/AURKA/ARID3A/FZR1/CARM1/CHEK2/EP300	48
GO:0006297	nucleotide-excision repair, DNA gap filling	0.0229561	0.0186816	RPS27A/RFC1/POLK/POLD2/RFC2/UBC/POLE/LIG4/RPA1/UBB/PCNA/LIG1	12
GO:0044743	protein transmembrane import into intracellular organelle	0.0229561	0.0186816	PEX13/HSPD1/CHCHD4/PEX5L/DNAJC19/GRPEL1/TIMM17B/PEX2/PEX16/TIMM10/TOMM20L/PAM16/TIMM22/ROMO1/TIMM13/TIMM44/NDUFA13/TOMM40	18
GO:0070317	negative regulation of G0 to G1 transition	0.0229561	0.0186816	RBBP4/CDC7/RNF2/RRM2/E2F6/EHMT2/RING1/CBX3/EZH2/PCGF6/EED/CHEK1/APAF1/TFDP1/MAX/RAD51/MGA/PCGF2	18
GO:0007569	cell aging	0.0230488	0.018757	LMNA/BGLAP/AKT3/LIMS1/PRKCD/ATR/TERC/BCL6/ING2/HMGA1/SRF/RWDD1/FBXO5/NAMPT/CDKN2A/CDKN2B/ABL1/SIRT1/ZMIZ1/BMPR1A/PTEN/CHEK1/KRAS/HMGA2/PAWR/NUAK1/TBX3/MAP2K1/ULK3/DNAJA3/MNT/TP53/MAP3K3/ROMO1/FZR1/CALR/ERCC1/MIF/CHEK2/MORC3	40
GO:0060998	regulation of dendritic spine development	0.023347	0.0189997	LRP8/EFNA1/ABI2/EPHA4/NLGN1/DBN1/SDK1/PPP1R9A/ASAP1/ARC/LPAR1/DLG5/PTEN/CPEB3/CAPRIN1/CFL1/SHANK2/DNM1L/LLPH/SIPA1L1/ITPKA/ADAM10/PAFAH1B1/CDK5R1/LZTS3/APOE/TIAM1/ITSN1	28
GO:0072395	signal transduction involved in cell cycle checkpoint	0.023347	0.0189997	SFN/GADD45A/MUC1/MDM4/DTL/SOX11/CNOT11/TREX1/CDC25C/CNOT8/UIMC1/CDC5L/CNOT7/CHEK1/CDK2/MDM2/TRIAP1/TFDP1/E2F4/TP53/RPL26/PCNA/AURKA/ARID3A/FZR1/CARM1/CHEK2/EP300	28
GO:1900006	positive regulation of dendrite development	0.023347	0.0189997	LRP8/EPHA4/SS18L2/NLGN1/CDKL3/DBN1/CUL7/TMEM106B/COBL/PPP1R9A/CUX1/PTN/EZH2/PTPRD/LPAR1/ANAPC2/DLG5/CPEB3/CAPRIN1/SHANK2/DNM1L/LLPH/ITPKA/FBXO31/PAFAH1B1/APOE/TIAM1/ITSN1	28
GO:0001825	blastocyst formation	0.023347	0.0189997	MFN2/SP3/CUL3/EOMES/SKIL/ACTL6A/HAND1/BYSL/SRF/LATS1/PRDM14/KDM4C/TET1/NODAL/WDR74/CCNB1IP1/GABPA	17
GO:0071604	transforming growth factor beta production	0.023347	0.0189997	TGFB2/LTBP1/ITGB6/ATF2/ITGAV/CREB1/CD200/NRROS/HSP90AB1/CD2AP/ITGB8/THBS1/SMAD3/FURIN/CDH3/GATA6/SMAD4	17
GO:0007059	chromosome segregation	0.023347	0.0189997	PHF13/PUM1/CDCA8/CDC20/KIF2C/MSH4/HFM1/POGZ/MSTO1/ARL8A/NEK2/HNRNPU/TRAPPC12/GEN1/PUM2/ACTR3/CUL3/DIS3L2/TOP2B/DYNC1LI1/CHMP2B/NAA50/STAG1/ANAPC4/PDS5A/CENPC/MAD2L1/FBXW7/NIPBL/APC/UBE2B/CDC23/PTTG1/SPDL1/BOD1/RGS14/KIFC1/TTK/LATS1/NUP43/FBXO5/MAD1L1/USP9X/DDX3X/NAA10/CDCA2/RRS1/MCMDC2/TERF1/CCNE2/SMC2/MMS19/SMC3/KIF18A/FEN1/CDCA5/MUS81/UVRAG/PHB2/RAN/PDS5B/RB1/SETDB2/CCNB1IP1/BUB1B/INO80/KIF23/U…	94
GO:2000058	regulation of ubiquitin-dependent protein catabolic process	0.023347	0.0189997	GLMN/GBA/UCHL5/RPS7/TRIB2/SOCS5/SUMO1/SMARCC1/ARIH2/GSK3B/MAGEF1/UBE2K/RCHY1/FBXW7/TAF9/CSNK1A1/MAPK9/HSP90AB1/UFL1/RNF217/LATS1/CAV1/BCAP31/CCAR2/RNF139/TRIB1/PTK2/VCP/FAM122A/UBQLN1/RAD23B/WAC/PTEN/USP5/MDM2/BAG5/AKT1/ARIH1/CLEC16A/CBFA2T3/RPL23/SUMO2/SMAD7/AURKA/KEAP1/RAD23A/DDA1/CSNK1E/RBX1	49
GO:0032200	telomere organization	0.023347	0.0189997	SMG7/NEK7/NEK2/EXO1/HNRNPU/CCT7/XRCC5/PARP3/GNL3/ATR/TERC/RFC1/HNRNPD/RAD50/NHP2/HSP90AB1/HNRNPA2B1/POLD2/HUS1/RFC2/POLA1/HMBOX1/TERF1/CCNE2/MYC/RECQL4/POLE3/DCLRE1C/DNA2/NAT10/FEN1/NABP2/CCT2/POLE/TINF2/HSP90AA1/NOP10/RAD51/PIF1/BLM/ERCC4/PARN/SMG1/ACD/RPA1/WRAP53/CTC1/RAD51D/TEN1/PCNA/SRC/RTEL1/CCNE1/ERCC1/PNKP/XRCC6	56
GO:0003183	mitral valve morphogenesis	0.023347	0.0189997	EFNA1/ACVR1/BMPR2/NOTCH1/BMPR1A/SMAD6/ZFPM1	7
GO:0033182	regulation of histone ubiquitination	0.023347	0.0189997	TRIP12/WDR70/UBR5/RNF20/CDK9/OTUB1/UBE2N	7
GO:0048382	mesendoderm development	0.023347	0.0189997	SSBP3/EOMES/NODAL/BMPR1A/FGF8/LDB1/SMAD4	7
GO:0071670	smooth muscle cell chemotaxis	0.023347	0.0189997	SLIT2/AIF1/LPAR1/PARVA/MDK/CORO1B/PDGFD	7
GO:0075522	IRES-dependent viral translational initiation	0.023347	0.0189997	SSB/MCTS1/EIF3A/PCBP2/DENR/PTBP1/EIF3D	7
GO:0097105	presynaptic membrane assembly	0.023347	0.0189997	NLGN1/PTPRD/CEL/PTEN/LRP4/NLGN2/NLGN4Y	7
GO:1902915	negative regulation of protein polyubiquitination	0.023347	0.0189997	DYSF/TRIP12/UBR5/PLAA/TRIM44/OTUB1/GPS2	7
GO:0000079	regulation of cyclin-dependent protein serine/threonine kinase activity	0.0234381	0.0190738	SFN/CDKN2C/GADD45A/ADAM17/CCNYL1/CNPPD1/CDC25A/CCNI/CCNA2/APC/CDC25C/CCNC/TNFAIP3/LATS1/ACTB/WEE2/CCNE2/CDKN2A/CDKN2B/CKS2/PTEN/BCCIP/CDK4/CCNK/AKT1/BLM/PKD1/TFAP4/INCA1/CDK5R1/HEXIM1/HEXIM2/CDK5RAP1/SRC/CDKN2D/CCNE1	36
GO:0110020	regulation of actomyosin structure organization	0.0236443	0.0192416	ASAP3/STMN1/WASF2/MYOC/ITGB1BP1/ROCK2/ALMS1/CLASP1/RHOA/CD47/LIMCH1/PTGER4/SH3PXD2B/RAC1/PPP1R9A/MET/ARHGEF10/BAG4/TGFBR1/LPAR1/ABL1/TSC1/ARAP1/PAK1/EVL/SMAD3/BBS4/AKAP13/FHOD1/PFN1/ARHGAP28/SMAD4/MKKS/NF2	34
GO:2000060	positive regulation of ubiquitin-dependent protein catabolic process	0.0236443	0.0192416	GBA/TRIB2/SOCS5/SUMO1/ARIH2/GSK3B/MAGEF1/RCHY1/FBXW7/CSNK1A1/MAPK9/RNF217/CAV1/BCAP31/RNF139/TRIB1/PTK2/VCP/FAM122A/UBQLN1/PTEN/USP5/MDM2/AKT1/ARIH1/CBFA2T3/SUMO2/SMAD7/AURKA/KEAP1/RAD23A/DDA1/CSNK1E/RBX1	34
GO:0017015	regulation of transforming growth factor beta receptor signaling pathway	0.0237485	0.0193264	SKI/TRIM33/SOX11/ADAM17/LTBP1/RPS27A/TGFBR2/SKIL/NRROS/ING2/HSP90AB1/CD109/CAV1/CDKN2B/TGFBR1/SIRT1/FAM89B/BCL9L/STRAP/UBC/THBS1/FBN1/SMAD6/SMAD3/WFIKKN1/PDPK1/TP53/UBB/ITGA3/MTMR4/CIDEA/SMAD2/SMAD7/SMAD4/ONECUT2/FERMT1/PMEPA1/ZBTB7A/PIN1/DNM2/EP300	41
GO:0006479	protein methylation	0.0237652	0.01934	ICMT/MTHFR/MTF2/PYGO2/ASH1L/LMNA/METTL11B/SMYD2/ARID4B/FAM98A/FBXO11/METTL21A/SETD5/SETD2/WDR82/MECOM/PRDM5/ETF1/NSD1/JARID2/EHMT2/PHF1/PRDM13/BEND3/PCMT1/EZH2/PAXIP1/BCOR/ASH2L/PRDM14/KDM4C/PAX5/RNF20/PHF19/SIRT1/TET1/TRMT112/RAB6A/EED/KMT2A/PWP1/SETD1B/SETDB2/SETD3/FAM98B/CTCF/EZH1/CXXC1/SMAD4/DNMT3B/DNMT1/CARM1/RAB3D/PAF1/SMARCB1/SNRPD3/PAXBP1	57
GO:0008213	protein alkylation	0.0237652	0.01934	ICMT/MTHFR/MTF2/PYGO2/ASH1L/LMNA/METTL11B/SMYD2/ARID4B/FAM98A/FBXO11/METTL21A/SETD5/SETD2/WDR82/MECOM/PRDM5/ETF1/NSD1/JARID2/EHMT2/PHF1/PRDM13/BEND3/PCMT1/EZH2/PAXIP1/BCOR/ASH2L/PRDM14/KDM4C/PAX5/RNF20/PHF19/SIRT1/TET1/TRMT112/RAB6A/EED/KMT2A/PWP1/SETD1B/SETDB2/SETD3/FAM98B/CTCF/EZH1/CXXC1/SMAD4/DNMT3B/DNMT1/CARM1/RAB3D/PAF1/SMARCB1/SNRPD3/PAXBP1	57
GO:0009263	deoxyribonucleotide biosynthetic process	0.0238191	0.0193839	GUK1/CMPK2/RRM2/DCTD/TBPL1/RRM2B/ADK/DUT/TYMS	9
GO:0090316	positive regulation of intracellular protein transport	0.0239233	0.0194687	SFN/ZC3H12A/EFCAB7/SH3GLB1/ITGB1BP1/FZD5/ARIH2/BAP1/PRKCD/GSK3B/PDCD10/RUFY3/UBE2D3/FBXW7/PRKAA1/FYN/GLI3/SMO/BCAP31/PCM1/UBR5/KIF5B/SAR1A/TCF7L2/PAK1/C2CD5/MDM2/CEP290/RAN/OAZ2/SLC51B/SMAD3/NUTF2/MYO1C/TP53/VAMP2/CDK5R1/JUP/NPEPPS/MAVS/EDEM2/OAZ1/UBL5/PRKACA/AKT2/SAE1/TRIM28/HPS4/SREBF2/ITGB2	50
GO:1990138	neuron projection extension	0.0243862	0.0198454	PRKCZ/BARHL2/SEMA4A/SYT2/BCL11A/SEMA4C/ITGA4/BMPR2/RAPH1/NRP2/FN1/TWF2/WNT5A/ALCAM/GSK3B/SEMA5B/SLIT2/RUFY3/MAP1B/SEMA6A/CDKL3/DBN1/SRF/HSP90AB1/USP9X/ARHGAP4/DPYSL2/RIMS2/PLAA/LHX2/ABL1/ANAPC2/VCL/SEMA4G/PAK1/LLPH/RASAL1/RNF6/POSTN/HSP90AA1/SEMA6D/SIN3A/PAFAH1B1/TRPV2/CDK5R1/IMPACT/SYT4/NEDD4L/CPNE1/ADNP/AURKA/DNM2/APOE/TIAM1	54
GO:0009746	response to hexose	0.0247959	0.0201788	NADK/LIN28A/SESN2/GCLM/VSNL1/WDR35/FKBP1B/EIF2B4/MAP4K4/KLF7/PTPRN/COL4A3/TGFBR2/ACVR2B/SLC26A6/RHOA/ZBTB20/PIK3CA/EIF2B5/TRA2B/PPP3CA/SLC9B2/PRKAA1/OXCT1/EGR1/GPLD1/SRF/HMGN3/FOXO3/GJA1/RAC1/GCK/NAMPT/OPRK1/CRH/MAFA/UNC13B/CTSV/PHPT1/KIF5B/PTEN/TCF7L2/BRSK2/LDHA/SIDT2/DYNLL1/IRS2/EIF2B2/THBS1/SIN3A/POLG/IGF1R/BAIAP3/VAMP2/NR1D1/SMAD2/RAB11B/SMARCA4/PRKACA/SMARCB1/PIM3/TIAM1/PFKL	63
GO:0001933	negative regulation of protein phosphorylation	0.0248018	0.0201836	PRKCZ/ERRFI1/SFN/ZC3H12A/CDKN2C/GADD45A/EFNA1/GBA/ASH1L/RGS2/ATF3/DUSP10/ITGB1BP1/TRIB2/SOCS5/SPRED2/NCK2/DNAJC10/DUSP19/CTDSP1/TRAF3IP1/GPD1L/DAG1/DUSP7/PRKCD/HEG1/NCK1/MECOM/CAMK2N2/DLG1/ZFYVE28/SLIT2/PTPN13/APC/SEMA6A/PPP2CA/UBE2B/SPRY4/RGS14/DUSP22/LEMD2/CD109/IBTK/ENPP1/TNFAIP3/LATS1/CNKSR3/FGFR1OP/PRKAR1B/YWHAG/PRKAR2B/CAV1/WEE2/PKIA/TRIB1/MYC/PSCA/CDKN2A/CDKN2B/GNAQ/ABL1/SIRT1/PTEN/DUSP5/E…	121
GO:0031570	DNA integrity checkpoint	0.0248273	0.0202044	SYF2/SFN/GADD45A/MUC1/MDM4/INTS7/DTL/MSH2/CNOT11/ATF2/TOP2B/ATRIP/TREX1/CEP63/ATR/RAD17/CDC25C/CNOT8/UIMC1/MDC1/DDX39B/CDC5L/HUS1/CNOT7/CCAR2/WAC/DNA2/MUS81/CHEK1/CDK2/HMGA2/MDM2/TAOK3/TRIAP1/TFDP1/TIPIN/FEM1B/BLM/EME2/E2F4/FBXO31/TP53/RPL26/TOP2A/PCNA/AURKA/ARID3A/FZR1/CARM1/CHEK2/EP300	51
GO:0007043	cell-cell junction assembly	0.0249139	0.0202748	NPHP4/EPHA2/PKN2/ROCK2/STRN/PKP4/FZD5/PDCD6IP/RHOA/HEG1/DLG1/WDR1/ANK2/UGT8/CDH6/APC/SRF/GJA1/FSCN1/CDHR3/CAV1/MTDH/GRHL2/TLN1/VCL/DLG5/ARL2/HDAC7/CDH24/MPP5/CDH11/PARD6A/CDH3/MYO1C/JUP/FBF1/CDH2/SNAI1/PARD6B/CRB3/PRKACA/ARVCF	42
GO:0018209	peptidyl-serine modification	0.0249246	0.0202836	PRKCZ/PRKACB/PKN2/CDC7/BCAR3/HAX1/GALNT2/AKT3/ROCK2/NCK2/GALNT13/GALNT3/STK39/CLK1/CAB39/TGFBR2/GPD1L/MAPKAPK3/PRKCD/WNT5A/POGLUT1/GSK3B/NCK1/ATR/PDCD10/PIK3CA/CAMK2D/SPOCK3/PRKAA1/MAST4/CAMK4/CSNK1G3/CSNK1A1/NSD1/MAPK9/RIPK1/HSP90AB1/TTK/LATS1/CNKSR3/AKAP9/CAV1/HDAC6/NAA10/BAG4/C8orf44-SGK3/SGK3/RIPK2/IFNA2/IFNK/TGFBR1/SH2D3C/PKN3/MASTL/STOX1/INPP5F/BRSK2/MARK2/PAK1/MAP3K12/CDK2/TBK1/HMGA2/DYRK2…	94
GO:0032233	positive regulation of actin filament bundle assembly	0.0250241	0.0203644	MYOC/ITGB1BP1/ROCK2/RHOA/CD47/LIMCH1/SYNPO2/SH3PXD2B/PFN3/RAC1/ARHGEF10/BAG4/TGFBR1/LPAR1/ABL1/TSC1/SWAP70/PAK1/EVL/SMAD3/FHOD1/PFN1/ID1/NF2	24
GO:0042733	embryonic digit morphogenesis	0.0250241	0.0203644	ECE1/WDPCP/BCL2L11/GLI2/HOXD13/TRAF3IP1/WNT5A/IFT122/TBC1D32/GJA1/GLI3/OSR2/GRHL2/ROR2/NOTCH1/BMPR1A/LRP4/C2CD3/TBX3/FREM2/BMP4/IFT140/SALL1/SMAD4	24
GO:1903313	positive regulation of mRNA metabolic process	0.0251124	0.0204363	HNRNPR/PUM1/THRAP3/ZC3H12A/RBMXL1/RC3H1/CDC73/ROCK2/ZFP36L2/TRIM71/TRA2B/HNRNPD/CNOT8/CNOT7/PABPC1/AGO2/NCBP1/CPEB3/NANOS1/POLR2G/SLC39A5/LEO1/TOB1/CIRBP/KHSRP/PAF1/ZFP36/GTPBP1/TNRC6B	29
GO:0061014	positive regulation of mRNA catabolic process	0.0259675	0.0211323	HNRNPR/PUM1/ZC3H12A/RC3H1/ROCK2/ZFP36L2/TRIM71/HNRNPD/CNOT8/CNOT7/PABPC1/AGO2/CPEB3/NANOS1/POLR2G/TOB1/KHSRP/ZFP36/GTPBP1/TNRC6B	20
GO:0061647	histone H3-K9 modification	0.0259675	0.0211323	ASH1L/LMNA/ARID4B/SETD5/MECOM/PRDM5/JARID2/EHMT2/BEND3/KDM4C/PAX5/SIRT1/KMT2A/CHEK1/SETDB2/SMAD4/DNMT3B/DNMT1/SPHK2/SMARCB1	20
GO:0035304	regulation of protein dephosphorylation	0.026244	0.0213572	CAMTA1/RCAN3/GBA/ROCK2/FKBP1B/MGAT5/PPP1R1C/GNAI2/PRKCD/GSK3B/PPP1R2/HTT/BOD1L1/BOD1/PPP1R11/HSP90AB1/STYXL1/PPP1R35/PTN/MFHAS1/PPP1R3B/CDCA2/PPP1R16A/JAK2/FAM122A/SET/TSC1/MASTL/MYOZ1/SMPD1/SWAP70/PPP1R14B/PPP6R3/PPME1/PPP2R1B/PPP1R12A/NUAK1/SPPL3/ANKLE2/PPP1R27/PPP1R16B/PTBP1/PIN1/PPP1R37/CALM3/CABIN1	46
GO:0090092	regulation of transmembrane receptor protein serine/threonine kinase signaling pathway	0.0266864	0.0217173	SKI/TRIM33/TGFB2/GREM2/SOX11/ADAM17/LTBP1/SPTBN1/RPS27A/ACVR2A/ACVR1/BMPR2/INHA/TGFBR2/ACVR2B/WNT5A/SKIL/HES1/NRROS/ING2/LEMD2/HSP90AB1/CD109/TTK/CAV1/CHRDL1/XIAP/RBPMS/GDF6/CER1/CDKN2B/TGFBR1/ABL1/NOTCH1/SIRT1/NODAL/BMPR1A/FBXL15/FAM89B/BCL9L/STRAP/GDF11/INHBC/INHBE/UBC/BMP4/THBS1/FBN1/SMAD6/SMAD3/NEO1/WFIKKN1/PDPK1/NUP93/TP53/UBB/ITGA3/TOB1/MTMR4/UBE2O/TWSG1/CIDEA/SMAD2/SMAD7/SMAD4/ONECUT2/FERM…	73
GO:0051303	establishment of chromosome localization	0.0274388	0.0223295	CDCA8/KIF2C/HNRNPU/TRAPPC12/ACTR3/CUL3/CHMP2B/CENPC/UBE2B/CDC23/SPDL1/BOD1/KIFC1/MAD1L1/RRS1/TERF1/KIF18A/CDCA5/NDE1/KIF22/KATNB1/CHMP1A/MIS12/KPNB1/NDC80/VPS4B/FAM83D/CHMP2A	28
GO:0006606	protein import into nucleus	0.0274388	0.0223295	KPNA6/ZC3H12A/EFCAB7/LMNA/NUP133/PRKCD/KPNA4/NUP54/PPP3CA/NUP155/IPO11/TNPO1/FAM53C/NUP153/RAB23/GLI3/MDFIC/TNPO3/SMO/PKIA/UBR5/RANBP6/NUP214/PHB2/NUP107/APPL2/RAN/KPNA3/NFKBIA/BMP4/AKT1/SMAD3/HEATR3/NUP93/NUTF2/TP53/NF1/RPL23/JUP/KPNB1/NUP85/MAVS/FERMT1/NXT1/TNPO2/TRIM28/PTTG1IP	47
GO:0030518	intracellular steroid hormone receptor signaling pathway	0.0274388	0.0223295	ARID1A/NCOA1/LBH/TADA3/RHOA/UFL1/RWDD1/LATS1/HDAC6/CYP7B1/UBR5/FOXH1/JAK2/SIRT1/NODAL/TRIM68/RBM14/PAK1/YAP1/FKBP4/PHB2/DDX54/NCOR2/RAN/RNF6/RB1/ESR2/NEDD4/TRIP4/ARRB2/PER1/DDX5/WBP2/SRC/PMEPA1/ZBTB7A/CARM1/SMARCA4/CALR/CCNE1/YWHAH/DDX17/EP300/NRIP1	44
GO:0048701	embryonic cranial skeleton morphogenesis	0.0274388	0.0223295	TGFBR2/SETD2/WDR19/NIPBL/MTHFD1L/RDH10/MMP16/GRHL2/PAX5/TGFBR1/NODAL/BMP4/SIX1/SIX4/MTHFD1/SMAD3/IFT140/FOXC2/SMAD2	19
GO:1900153	positive regulation of nuclear-transcribed mRNA catabolic process, deadenylation-dependent decay	0.027881	0.0226894	ZFP36L2/CNOT7/PABPC1/AGO2/CPEB3/NANOS1/POLR2G/TOB1/ZFP36/TNRC6B	10
GO:2000479	regulation of cAMP-dependent protein kinase activity	0.027881	0.0226894	SESN2/MST1/HTT/NPFFR2/RAPGEF2/PRKAR1B/PRKAR2B/PKIA/SIRT1/PRKAR1A	10
GO:0006310	DNA recombination	0.027881	0.0226894	MSH4/HFM1/CDC7/UCHL5/NUCKS1/PGBD5/EXO1/GEN1/MSH2/APLF/INO80B/PSMD14/FIGN/HSPD1/INO80D/XRCC5/TOP2B/SETD2/TREX1/PARP3/MCM2/ACTL6A/MAGEF1/BCL6/THAP9/LEF1/IL7R/NIPBL/MSH3/RAD50/UBE2B/KLHDC3/MCM3/MMS22L/REV3L/POLM/HUS1/FIGNL1/MCM7/PAXIP1/KLHL15/USP51/NONO/GINS4/MCMDC2/RECQL4/DCLRE1C/MMS19/SWAP70/FEN1/MUS81/RBM14/CLCF1/IGHMBP2/CHEK1/NFRKB/NABP2/HELB/UBE2N/HMGB1/LIG4/CCNB1IP1/YY1/FAN1/RAD51/INO80/PIF1/M…	86
GO:0034284	response to monosaccharide	0.027881	0.0226894	NADK/LIN28A/SESN2/GCLM/VSNL1/WDR35/FKBP1B/EIF2B4/MAP4K4/KLF7/PTPRN/COL4A3/TGFBR2/ACVR2B/SLC26A6/RHOA/ZBTB20/PIK3CA/EIF2B5/TRA2B/PPP3CA/SLC9B2/PRKAA1/OXCT1/EGR1/SPARC/GPLD1/SRF/HMGN3/FOXO3/GJA1/RAC1/GCK/NAMPT/OPRK1/CRH/MAFA/UNC13B/CTSV/PHPT1/KIF5B/PTEN/TCF7L2/BRSK2/LDHA/SIDT2/DYNLL1/IRS2/EIF2B2/THBS1/SIN3A/POLG/IGF1R/BAIAP3/VAMP2/NR1D1/SMAD2/RAB11B/SMARCA4/PRKACA/SMARCB1/PIM3/TIAM1/PFKL	64
GO:0031346	positive regulation of cell projection organization	0.0283372	0.0230607	WASF2/AKIRIN1/LRP8/NEGR1/FNBP1L/NTRK1/ABL2/RGS2/SYT2/FKBP1B/FAM98A/BMPR2/FN1/EPHA4/HDAC4/BRK1/SS18L2/PLXNB1/NCKIPSD/RHOA/ZMYND10/TWF2/WNT5A/PLXND1/NCK1/SERPINI1/SKIL/NLGN1/HTT/SLIT2/CEP135/RUFY3/RAPGEF2/GPM6A/TENM3/MAP1B/APC/CDKL3/DBN1/CUL7/PTK7/SRF/CNR1/SNX3/FYN/FSCN1/RAC1/TMEM106B/RALA/DDX56/COBL/STYXL1/PPP1R9A/CUX1/WASL/PTN/CREB3L2/EZH2/RIMS2/PTPRD/PLAA/TGFBR1/LPAR1/ANAPC2/DLG5/ANKRD1/CPEB3/EP…	109
GO:0071453	cellular response to oxygen levels	0.0284175	0.023126	GNB1/HP1BP3/PSMB2/AK4/DDAH1/PSMA5/LMNA/MDM4/ROCK2/PSME4/RPS27A/CCDC115/PSMD14/PDK1/ATP6V1A/FAM162A/TERC/CPEB2/CCNA2/PRKAA1/EGR1/KCNMB1/FOXO3/CHCHD2/NAMPT/CAV1/PTN/BNIP3L/EIF4EBP1/MYC/NDRG1/AQP3/UBQLN1/LPAR1/PSMB7/TSC1/NOTCH1/SIRT1/STOX1/PTEN/ANKRD1/PHB2/DNM1L/TMBIM6/MDM2/SIRT4/PSMD9/UBC/AKT1/PSMA4/PSMB10/PSMB6/SLC2A4/TP53/UBB/PSMB3/PSMD3/NPEPPS/PSMC5/P4HB/GATA6/ACAA2/DNMT3B/SRC/PTGIS/HIF3A/HMOX1/…	71
GO:0035308	negative regulation of protein dephosphorylation	0.0284175	0.023126	ROCK2/FKBP1B/MGAT5/PPP1R1C/GNAI2/GSK3B/PPP1R2/BOD1L1/BOD1/PPP1R11/STYXL1/PPP1R35/PTN/MFHAS1/FAM122A/SET/MASTL/MYOZ1/SWAP70/PPP1R14B/PPME1/PPP1R27/PPP1R16B/PPP1R37/CABIN1	25
GO:0060389	pathway-restricted SMAD protein phosphorylation	0.0284175	0.023126	TGFB2/ACVR2A/ACVR1/BMPR2/INHA/TGFBR2/TTK/RBPMS/GDF6/TGFBR1/NODAL/BMPR1A/STRAP/GDF11/INHBC/INHBE/USP15/BMP4/SMAD6/TWSG1/SMAD7/SMAD4/GDF5/PMEPA1/PIN1	25
GO:0001763	morphogenesis of a branching structure	0.0291201	0.0236978	EPHA2/RBM15/BCL11A/GLI2/ACVR1/HOXD13/FZD5/TGFBR2/SETD2/DAG1/WNT5A/PLXND1/DLG1/SLIT2/LEF1/FGF2/FAT4/HHIP/SRF/EPHA7/PRDM1/PDGFA/GLI3/MET/SMO/RDH10/GRHL2/MYC/PTCH1/ABL1/NOTCH1/COL13A1/DLG5/FGF8/ADM/WT1/MDK/PPP1CA/PAK1/YAP1/PHB2/LRP6/KRAS/TBX3/SPRY2/BMP4/SIX1/SIX4/FEM1B/CTSH/PKD1/SALL1/ESRP2/FOXC2/HOXB13/GNA13/SOCS3/SMAD4/GZF1/SRC/SOX10	61
GO:0035019	somatic stem cell population maintenance	0.0295856	0.0240766	SKI/LIN28A/LBH/ZFP36L2/SOX2/HES1/REST/FGF2/MIR145/POU5F1/PRDM14/KLF10/LDB1/POLR2L/POLR2G/YAP1/BCL9L/LIG4/ZSCAN10/SALL1/POLR2A/SMAD2/SMAD4/SALL4/POLR2E/POLR2I/POLR2F	27
GO:0033683	nucleotide-excision repair, DNA incision	0.0301544	0.0245395	RPS27A/OGG1/RFC1/POLK/GTF2H4/POLD2/RFC2/XPA/UBC/ERCC5/FAN1/ERCC4/RPA1/UBB/PCNA/ERCC1/RBX1	17
GO:0003177	pulmonary valve development	0.0304362	0.0247688	TGFB2/BMPR2/SLIT2/HEY2/HEY1/NOTCH1/TNFRSF1A/BMP4/SMAD6/STRA6/JAG1	11
GO:0036120	cellular response to platelet-derived growth factor stimulus	0.0304362	0.0247688	ERRFI1/CREB1/CCNA2/FYN/PTN/HAS2/CORO1B/PDGFD/RDX/YES1/SRC	11
GO:1904886	beta-catenin destruction complex disassembly	0.0304362	0.0247688	FZD5/GSK3B/APC/WNT8A/CSNK1A1/CAV1/FRAT1/FRAT2/PPP1CA/LRP6/DVL2	11
GO:0071772	response to BMP	0.0304362	0.0247688	SKI/TRIM33/RYR2/GREM2/SOX11/ACVR2A/ACVR1/BMPR2/ACVR2B/WNT5A/SLC33A1/SKIL/HES1/UBE2D3/LEF1/SMAD1/ADAMTS12/ZFYVE16/RGMB/EGR1/HIVEP1/LEMD2/VSTM2A/USP9X/CHRDL1/XIAP/GDF6/CER1/ROR2/ABL1/NOTCH1/UBE2D1/NODAL/BMPR1A/FGF8/FBXL15/SLC39A5/USP15/BMP4/FBN1/SMAD6/NEO1/ADAMTS7/ITGA3/TOB1/DDX5/UBE2O/TWSG1/GATA6/SMAD2/SMAD7/SMAD4/ID1/GDF5	54
GO:0071773	cellular response to BMP stimulus	0.0304362	0.0247688	SKI/TRIM33/RYR2/GREM2/SOX11/ACVR2A/ACVR1/BMPR2/ACVR2B/WNT5A/SLC33A1/SKIL/HES1/UBE2D3/LEF1/SMAD1/ADAMTS12/ZFYVE16/RGMB/EGR1/HIVEP1/LEMD2/VSTM2A/USP9X/CHRDL1/XIAP/GDF6/CER1/ROR2/ABL1/NOTCH1/UBE2D1/NODAL/BMPR1A/FGF8/FBXL15/SLC39A5/USP15/BMP4/FBN1/SMAD6/NEO1/ADAMTS7/ITGA3/TOB1/DDX5/UBE2O/TWSG1/GATA6/SMAD2/SMAD7/SMAD4/ID1/GDF5	54
GO:0035305	negative regulation of dephosphorylation	0.0304362	0.0247688	TGFB2/ROCK2/FKBP1B/MPHOSPH10/MGAT5/PPP1R1C/GNAI2/GSK3B/PPP1R2/BOD1L1/BOD1/PPP1R11/STYXL1/PPP1R35/PTN/MFHAS1/SH2D4A/BAG4/FAM122A/SET/MASTL/MYOZ1/SWAP70/PPP1R14B/PPME1/SYTL2/CSRNP2/SPRED1/WDR81/MYO1D/PPP1R27/CEP192/PPP1R16B/PCIF1/ELL/PPP1R37/CABIN1/SFI1	38
GO:0003179	heart valve morphogenesis	0.0304771	0.0248021	EFNA1/MDM4/TGFB2/ROCK2/ACVR1/BMPR2/TGFBR2/SLIT2/HEY2/HEY1/NOTCH1/BMPR1A/MDM2/RB1/BMP4/SMAD6/STRA6/ZFPM1/SMAD4/JAG1/SNAI1	21
GO:0006301	postreplication repair	0.0304771	0.0248021	DTL/SPRTN/MSH2/RPS27A/REV1/WDR33/RFC1/RCHY1/POLK/UBE2B/REV3L/POLD2/RFC2/VCP/UBE2N/UBC/ZBTB1/RPA1/UBB/POLI/PCNA	21
GO:0046580	negative regulation of Ras protein signal transduction	0.0304771	0.0248021	MFN2/STMN1/MYOC/ABL2/TGFB2/CUL3/HEG1/BCL6/RASA1/SPRY4/SYNGAP1/MET/PPP2CB/SCAI/ARHGAP42/RASAL1/SPRY2/RASA3/NF1/ITGA3/STMN3	21
GO:0032434	regulation of proteasomal ubiquitin-dependent protein catabolic process	0.0307924	0.0250587	GLMN/GBA/UCHL5/TRIB2/SOCS5/SUMO1/SMARCC1/ARIH2/GSK3B/UBE2K/RCHY1/TAF9/CSNK1A1/MAPK9/HSP90AB1/UFL1/RNF217/CAV1/BCAP31/CCAR2/TRIB1/VCP/FAM122A/UBQLN1/RAD23B/WAC/USP5/MDM2/BAG5/AKT1/ARIH1/CLEC16A/CBFA2T3/SUMO2/SMAD7/AURKA/KEAP1/RAD23A/DDA1/CSNK1E/RBX1	41
GO:1903844	regulation of cellular response to transforming growth factor beta stimulus	0.0307924	0.0250587	SKI/TRIM33/SOX11/ADAM17/LTBP1/RPS27A/TGFBR2/SKIL/NRROS/ING2/HSP90AB1/CD109/CAV1/CDKN2B/TGFBR1/SIRT1/FAM89B/BCL9L/STRAP/UBC/THBS1/FBN1/SMAD6/SMAD3/WFIKKN1/PDPK1/TP53/UBB/ITGA3/MTMR4/CIDEA/SMAD2/SMAD7/SMAD4/ONECUT2/FERMT1/PMEPA1/ZBTB7A/PIN1/DNM2/EP300	41
GO:0071634	regulation of transforming growth factor beta production	0.0308275	0.0250873	TGFB2/LTBP1/ITGB6/ATF2/ITGAV/CREB1/CD200/HSP90AB1/CD2AP/ITGB8/THBS1/SMAD3/FURIN/CDH3/GATA6/SMAD4	16
GO:0046777	protein autophosphorylation	0.0309094	0.0251539	ERRFI1/CLK2/NTRK1/ABL2/NEK2/CAD/STK39/CLK1/EPHA4/MAPKAPK3/GSK3B/ATR/RAP2B/EPHB3/TNK2/MOB1B/CAMK2D/PDGFC/CAMK4/RAD50/RIPK1/TTK/EPHA7/FYN/ENPP1/PDGFA/EPHB4/CAV1/PIM2/WNK3/PTK2/JAK2/DAPK1/ABL1/MYO3A/GRK5/MARK2/MAP3K11/PAK1/PDGFD/MAP3K12/TAOK3/CAMKK2/FLT3/STK24/AKT1/TYRO3/TRPM7/ULK3/PEAK1/MEX3B/IGF1R/PDPK1/SMG1/MINK1/TOM1L1/MAP3K3/YES1/IMPACT/SRC/AURKA/SRMS/CSNK1G2/MAP2K2/PRKACA/DYRK1B/CALM3/TRIM28/C…	71
GO:0007548	sex differentiation	0.0311694	0.0253655	NASP/DHCR24/MSH4/NTRK1/LHX9/TGFB2/ARID4B/SDC1/NCOA1/EIF2B4/MSH2/BCL2L11/ACVR2A/HOXD13/PTPRN/INHA/HYAL3/WNT5A/GPR149/TIPARP/PTX3/DNAJC19/EIF2B5/SLIT2/WDR19/CDKL2/ING2/NIPBL/HSD17B4/MEA1/FOXO3/GJA1/NUDT1/VGF/RDH10/ZFPM2/DMRTA1/FANCG/RNF38/ROR2/CTSV/TGFBR1/SIRT1/BMPR1A/FGF8/KIF18A/WT1/SF1/KDM5A/FKBP4/LRP6/MGST1/NUP107/KITLG/TBX3/FNDC3A/DACH1/ANG/SIX4/EIF2B2/TYRO3/STRA6/PKD1/SALL1/ARRB2/UBB/GATA6/SMA…	80
GO:0007568	aging	0.0311694	0.0253655	CASP9/GCLM/LMNA/BGLAP/NTRK1/CACYBP/GLRX2/AKT3/MSH2/LIMS1/CREB1/OGG1/TGFBR2/SCAP/TREX1/DAG1/PRKCD/TPRA1/ATR/P2RY1/TERC/EIF2B5/BCL6/PPP3CA/CISD2/ING2/SLC12A2/KCNMB1/HMGA1/SRF/CNR1/SEC63/FOXO3/RWDD1/FBXO5/SOD2/NUDT1/PPP1R9A/NAMPT/TIMP1/CLN8/LOXL2/CDKN2A/CDKN2B/PAX5/CTSV/ABL1/SIRT1/ZMIZ1/BMPR1A/PTEN/ADM/SERPING1/PICALM/CTSC/CHEK1/KRAS/HMGA2/PAWR/ATP2B1/APAF1/NUAK1/TBX3/AKT1/MAP2K1/ULK3/SIN3A/POLG/DNA…	93
GO:0021904	dorsal/ventral neural tube patterning	0.0315635	0.0256862	PRKACB/GORAB/GLI2/TRAF3IP1/IFT122/WDR19/TBC1D32/GLI3/SMO/PTCH1/BMP4/PRKACA	12
GO:0051668	localization within membrane	0.0315635	0.0256862	PRKCZ/ATP1B1/NUP133/ITGB1BP1/NRXN1/ITGA4/SEC13/DAG1/IFT122/NLGN1/DLG1/WDR19/SEC31A/MAPK10/SLC7A11/DBN1/SYNGAP1/STX7/RAC1/RALA/ADAM22/PTN/GPC4/ARC/SSNA1/SAR1A/SEC24C/LGI1/LRP4/ANKS1B/CLIP1/GPC6/EFNB2/SEC23A/GPHN/ADAM10/DNAJA3/CACNG3/DLG4/CEP112/CDH2/NETO1/SNAP25/DNM2/RAB8A/APOE/PICK1/ITGB2	48
GO:0060996	dendritic spine development	0.0315635	0.0256862	LRP8/EFNA1/NCK2/ABI2/EPHA4/NLGN1/EPHB3/DBN1/SDK1/PPP1R9A/WASL/HDAC6/ASAP1/ARC/LPAR1/DLG5/PTEN/CPEB3/CAPRIN1/CFL1/SHANK2/DNM1L/LLPH/SIPA1L1/ITPKA/ADAM10/PAFAH1B1/DLG4/CDK5R1/LZTS3/SLC12A5/APOE/TIAM1/ITSN1	34
GO:0036109	alpha-linolenic acid metabolic process	0.0315635	0.0256862	ELOVL1/SCP2/HSD17B4/ELOVL5/ABCD1/FADS2/FADS1/ACOX1	8
GO:0099633	protein localization to postsynaptic specialization membrane	0.0315635	0.0256862	PRKCZ/DAG1/DLG1/ADAM22/GPC4/LGI1/GPC6/ADAM10	8
GO:0099645	neurotransmitter receptor localization to postsynaptic specialization membrane	0.0315635	0.0256862	PRKCZ/DAG1/DLG1/ADAM22/GPC4/LGI1/GPC6/ADAM10	8
GO:0009749	response to glucose	0.0316522	0.0257584	NADK/LIN28A/SESN2/GCLM/VSNL1/WDR35/FKBP1B/EIF2B4/MAP4K4/KLF7/PTPRN/COL4A3/TGFBR2/ACVR2B/RHOA/ZBTB20/PIK3CA/EIF2B5/TRA2B/PPP3CA/SLC9B2/PRKAA1/OXCT1/EGR1/GPLD1/SRF/HMGN3/FOXO3/GJA1/RAC1/GCK/OPRK1/CRH/MAFA/UNC13B/CTSV/PHPT1/KIF5B/PTEN/TCF7L2/BRSK2/LDHA/SIDT2/DYNLL1/IRS2/EIF2B2/THBS1/SIN3A/POLG/IGF1R/BAIAP3/VAMP2/NR1D1/SMAD2/RAB11B/SMARCA4/PRKACA/SMARCB1/PIM3/TIAM1/PFKL	61
GO:0018107	peptidyl-threonine phosphorylation	0.0317261	0.0258186	CDC7/ROCK2/CAD/SPRED2/ACVR1/STK39/CLK1/CAB39/TGFBR2/PRKCD/WNT5A/GSK3B/UBE2K/CAMK2D/CSNK1G3/CSNK1A1/TTK/WNK3/RIPK2/TGFBR1/STOX1/MARK2/CHEK1/MAP3K12/TBK1/DYRK2/SPRY2/AKT1/SPRED1/CSNK1G1/MAP2K1/PDPK1/CDK5R1/SMAD7/CSNK1G2/S1PR2/PRKACA/PKN1/DYRK1B/CALM3/CSNK1E/DYRK1A	42
GO:0090101	negative regulation of transmembrane receptor protein serine/threonine kinase signaling pathway	0.0317261	0.0258186	SKI/TRIM33/GREM2/ADAM17/LTBP1/RPS27A/ACVR1/TGFBR2/WNT5A/SKIL/NRROS/LEMD2/CD109/CAV1/CHRDL1/CER1/TGFBR1/ABL1/NOTCH1/SIRT1/FAM89B/BCL9L/STRAP/UBC/FBN1/SMAD6/SMAD3/WFIKKN1/PDPK1/TP53/UBB/TOB1/MTMR4/TWSG1/CIDEA/SMAD2/SMAD7/ONECUT2/PMEPA1/ZBTB7A/PIN1/DNM2	42
GO:0000380	alternative mRNA splicing, via spliceosome	0.0317261	0.0258186	KHDRBS1/THRAP3/RBM15/HNRNPU/RBM15B/TRA2B/REST/SREK1/FAM172A/SLU7/SRSF3/WTAP/CDK13/PQBP1/RBM4/RBM4B/ZC3H10/SRSF9/RBM25/ESRP2/DDX5/SRSF6/PTBP1/ZBTB7A/HNRNPM/HNRNPL/DDX17/DYRK1A	28
GO:0050000	chromosome localization	0.0317261	0.0258186	CDCA8/KIF2C/HNRNPU/TRAPPC12/ACTR3/CUL3/CHMP2B/CENPC/UBE2B/CDC23/SPDL1/BOD1/KIFC1/MAD1L1/RRS1/TERF1/KIF18A/CDCA5/NDE1/KIF22/KATNB1/CHMP1A/MIS12/KPNB1/NDC80/VPS4B/FAM83D/CHMP2A	28
GO:0022616	DNA strand elongation	0.0317261	0.0258186	NUCKS1/RNASEH1/RAD50/MCM3/POLD2/MCM7/POLA1/GINS4/DNA2/FEN1/POLE/PCNA/LIG1	13
GO:0090068	positive regulation of cell cycle process	0.0323755	0.026347	SFN/GADD45A/PKN2/CDC7/CDC14A/GPSM2/MUC1/CDC73/MDM4/DTL/HNRNPU/ADAM17/ROCK2/GEN1/CNOT11/PKP4/CUL3/UBE2E2/DYNC1LI1/CDC25A/RHOA/WNT5A/ANAPC4/ANKRD17/MAD2L1/PLK4/RXFP3/NIPBL/UBE2B/CDC25C/CNOT8/AIF1/PHIP/FBXO5/DBF4/MEPCE/EZH2/DDX3X/OPN1LW/CNOT7/UBXN2B/CSPP1/MTBP/STOX1/FGF8/FEN1/CDCA5/RDX/PHB2/CDK2/GLI1/CDK4/HMGA2/MDM2/TRIAP1/RB1/TFDP1/AKT1/INO80/KIF23/SIN3A/SH2B1/E2F4/TP53/RPL26/CENPV/CDK5R1/RPL23/DBF…	87
GO:0051648	vesicle localization	0.0327661	0.0266649	PRKCZ/PEF1/TRAPPC3/FNBP1L/CHRNB2/SYT2/KLHL12/CLASP1/ITGA4/TRAK2/CUL3/KIF1A/SEC13/ANKRD28/RAB5A/COL7A1/ERC2/TFG/GSK3B/P2RY1/NLGN1/CEP19/HTT/USO1/SEC31A/AP3S1/KIF13A/CNR1/STARD3NL/YKT6/PCLO/CADPS2/WASL/DGKI/TRAPPC2/RIMS2/FAM91A1/TRAPPC9/UNC13B/GRIN3A/CACNB2/KIF5B/SAR1A/SEC24C/AP3M1/PTEN/CTBP2/BRSK2/ARFGAP2/PPP6R3/PICALM/CTSC/VAMP1/DNM1L/BLOC1S1/RAP1B/LIN7A/ATP2A2/SEC23A/TRAPPC6B/TRIM9/CNIH1/BLOC1S6…	89
GO:0001952	regulation of cell-matrix adhesion	0.0331134	0.0269475	PRKCZ/MYOC/ITGB1BP1/ROCK2/WDPCP/MAP4K4/LIMS1/CLASP1/RHOA/DAG1/GSK3B/PIK3CB/BCL6/LIMCH1/RASA1/DUSP22/RAC1/GPM6B/PTK2/ACER2/CDKN2A/ABL1/TSC1/PLAU/PTEN/LDB1/CORO1C/POSTN/THBS1/SMAD3/PEAK1/EMP2/MINK1/NF1/JUP/ONECUT2/FERMT1/JAG1/SRC/NF2	40
GO:0003231	cardiac ventricle development	0.0331687	0.0269925	UBE4B/LUZP1/LMO4/RBM15/TNNI1/MDM4/TGFB2/RYR2/SOX11/LTBP1/ACVR1/BMPR2/TGFBR2/WNT5A/HEG1/HES1/SLIT2/HAND1/PTK7/PRDM1/HEY2/HEY1/GRHL2/ZFPM2/TMEM65/FOXH1/TGFBR1/NOTCH1/BMPR1A/MDM2/TBX3/HECTD1/BMP4/SMAD6/STRA6/SALL1/FOXC2/ZFPM1/SMAD7/SMAD4/JAG1/SALL4/DNM2	43
GO:0031648	protein destabilization	0.0340823	0.027736	CDC73/CUL3/SENP2/HTT/FBXW7/FBXW11/PEX2/RNF139/SIRT1/MDM2/FBXL3/CCDC88C/CTSH/NR1D1/GGA3/ID1/SRC/RAD23A/EP300	19
GO:0036294	cellular response to decreased oxygen levels	0.0345158	0.0280888	GNB1/HP1BP3/PSMB2/AK4/DDAH1/PSMA5/LMNA/MDM4/ROCK2/PSME4/RPS27A/PSMD14/PDK1/FAM162A/TERC/CPEB2/CCNA2/PRKAA1/EGR1/KCNMB1/FOXO3/CHCHD2/NAMPT/PTN/BNIP3L/EIF4EBP1/MYC/NDRG1/AQP3/UBQLN1/PSMB7/TSC1/NOTCH1/SIRT1/STOX1/PTEN/ANKRD1/PHB2/DNM1L/TMBIM6/MDM2/SIRT4/PSMD9/UBC/AKT1/PSMA4/PSMB10/PSMB6/SLC2A4/TP53/UBB/PSMB3/PSMD3/NPEPPS/PSMC5/P4HB/GATA6/ACAA2/SRC/PTGIS/HIF3A/HMOX1/PICK1/ATF4/RBX1/EP300	66
GO:0046474	glycerophospholipid biosynthetic process	0.0345158	0.0280888	PIGV/PIGK/SLC44A3/PI4KB/DPM3/SH3YL1/STARD7/INPP4A/PGAP1/ACSL3/RAB5A/GPD1L/ABHD5/SACM1L/PIK3R4/PIK3CB/PLSCR1/PIK3CA/PCYT1A/PIGX/PIGG/PTPN13/PLA2G12A/FGF2/LPCAT1/MTMR12/RUFY1/PDGFA/HTR2C/TAZ/AGPAT5/MTMR7/FABP5/PTDSS1/SLC44A1/AGPAT2/PTEN/INPP5F/FAR1/PITPNM1/CHKA/STARD10/RAB38/ETNK1/ARF3/GPD1/DGKA/CHPT1/PLA2G1B/MTMR6/LPCAT4/LCAT/VAC14/PLCG2/PIGW/PIP4K2B/MTMR4/PGS1/PIGN/CDS2/CRLS1/PIGU/CPNE1/SLC27A1/S…	66
GO:0072401	signal transduction involved in DNA integrity checkpoint	0.0345574	0.0281226	SFN/GADD45A/MUC1/MDM4/DTL/CNOT11/TREX1/CDC25C/CNOT8/UIMC1/CDC5L/CNOT7/CHEK1/CDK2/MDM2/TRIAP1/TFDP1/E2F4/TP53/RPL26/PCNA/AURKA/ARID3A/FZR1/CARM1/CHEK2/EP300	27
GO:0072422	signal transduction involved in DNA damage checkpoint	0.0345574	0.0281226	SFN/GADD45A/MUC1/MDM4/DTL/CNOT11/TREX1/CDC25C/CNOT8/UIMC1/CDC5L/CNOT7/CHEK1/CDK2/MDM2/TRIAP1/TFDP1/E2F4/TP53/RPL26/PCNA/AURKA/ARID3A/FZR1/CARM1/CHEK2/EP300	27
GO:0046434	organophosphate catabolic process	0.034562	0.0281264	SMPDL3B/PDE4B/NUP133/HK2/GPD2/UPP2/HDAC4/OGG1/SEC13/NUP210/GPD1L/TREX1/PRKCD/ABHD6/ZBTB20/MBD4/NUP54/PDE5A/NUP155/PRKAA1/NUDT12/NUP153/SMPD2/ENPP3/ENPP1/NUP43/NUDT1/GCK/OGDH/UPP1/ABCD1/MTMR7/VCP/NUP214/SLC2A6/DHTKD1/NUDT5/PTEN/PGAM1/INPP5F/SMPD1/AMPD3/LDHA/NUP160/ACAT1/DERA/GPD1/AAAS/NUP107/NUDT15/PLA2G4E/DUT/PKM/PDE8A/HDDC3/NUP93/PLA2G15/PLCG2/CBFA2T3/ENO3/TP53/CNP/GDPD1/NUP85/FOXK2/IMPA2/ABHD12…	74
GO:1901991	negative regulation of mitotic cell cycle phase transition	0.034562	0.0281264	SYF2/SFN/PSMB2/CDC20/CDKN2C/GADD45A/PSMA5/MUC1/CDC73/MDM4/GJC2/GEN1/ZFP36L2/PSME4/CNOT11/PSMD14/CTDSP1/DYNC1LI1/TPRA1/MAD2L1/JADE1/RAD17/APC/SKP1/CDC25C/CNOT8/SPDL1/RIPK1/TTK/FBXO5/MAD1L1/HUS1/CUL1/EZH2/CNOT7/CDKN2A/CDKN2B/PSMB7/GFI1B/PTEN/CDK2AP2/CDK2/CDK4/CTDSP2/HMGA2/MDM2/TAOK3/TRIAP1/PSMD9/RB1/TFDP1/DACT1/BUB1B/PSMA4/BLM/DCUN1D3/E2F4/PSMB10/FBXO31/PSMB6/TP53/RPL26/PSMB3/PSMD3/PSMC5/NDC80/PCNA…	74
GO:0090307	mitotic spindle assembly	0.034562	0.0281264	CDC20/MSTO1/NEK2/HNRNPU/CLASP1/RHOA/CHMP2B/STAG1/KIFC1/ARHGEF10/SMC3/BCCIP/AAAS/MZT1/KIF23/CHMP1A/KPNB1/CEP192/VPS4B/CHMP2A/CHEK2/DRG1	22
GO:0008064	regulation of actin polymerization or depolymerization	0.0347899	0.0283119	HAX1/SPTBN1/ADD2/CAPG/NCK2/ACTR3/ABI2/ARPC4/BRK1/RHOA/TWF2/PRKCD/NCK1/DLG1/WDR1/SLIT2/JMY/RASA1/PFN3/DBN1/LATS1/SNX9/PPP1R9A/WASL/BAG4/ARFGEF1/GBA2/ARPC5L/SPTAN1/RHOBTB1/SWAP70/CFL1/CORO1B/FCHSD2/RDX/EPS8/CAPZA3/TWF1/ARPC3/EVL/C15orf62/TMOD2/BBS4/MYO1C/PFN1/CDC42EP4/RAC3/ARHGAP28/MKKS/DSTN/GMFG/PLEKHG2/VASP/SH3BP1/TRIOBP/PICK1	56
GO:0030177	positive regulation of Wnt signaling pathway	0.0347899	0.0283119	SKI/PSMB2/PSMA5/CDC73/PSME4/USP34/LYPD6/PSMD14/TMEM198/WNT5A/TBL1XR1/NFKB1/DEPDC1B/CSNK1G3/UBE2B/MIR145/PTK7/TNFAIP3/CAV1/DDX3X/XIAP/CCAR2/UBR5/MLLT3/VCP/RECK/SPIN1/ROR2/PSMB7/ABL1/FRAT1/YAP1/PSMD9/DACT1/CSNK1G1/SMAD3/PSMA4/ATP6V0C/SALL1/PSMB10/CDH3/PSMB6/CTDNEP1/PSMB3/PSMD3/JUP/COL1A1/PSMC5/AXIN2/MBD2/SRC/GID8/CSNK1G2/PIN1/SMARCA4/CSNK1E	56
GO:0045815	positive regulation of gene expression, epigenetic	0.0366041	0.0297882	ARID1A/TAF1B/SMARCA5/DEK/ZNRD1/HMGA1/ASF1A/ACTB/ZMIZ2/BAZ1B/PHF8/PHF2/TET1/ZMIZ1/POLR2L/CHEK1/SMARCD1/MYO1C/WBP2/PABPC1L/POLR2E/SPHK2/POLR2F/EP300	24
GO:0030178	negative regulation of Wnt signaling pathway	0.0369062	0.0300341	NPHP4/PSMB2/PSMA5/KLHL12/PSME4/PSMD14/CUL3/RBMS3/WNT5A/GSK3B/SIAH2/SOX2/CXXC4/JADE1/APC/MCC/EGR1/CSNK1A1/G3BP1/FOXO3/LATS1/GLI3/HECW1/GRB10/CAV1/STK3/CTHRC1/MLLT3/TLE4/TLE1/ROR2/PSMB7/NOTCH1/TCF7L2/MDK/LRP4/TSKU/LRP6/PFDN5/GLI1/DDIT3/WIF1/SCYL2/PSMD9/DACT1/TLE3/PSMA4/KREMEN2/PSMB10/PSMB6/DVL2/TMEM88/PSMB3/PSMD3/PSMC5/AXIN2/RNF213/NOTUM/CDH2/FERMT1/APOE/ZNRF3/SOX10/RBX1	64
GO:0030509	BMP signaling pathway	0.0375544	0.0305616	SKI/TRIM33/RYR2/GREM2/SOX11/ACVR2A/ACVR1/BMPR2/ACVR2B/WNT5A/SLC33A1/SKIL/HES1/UBE2D3/LEF1/SMAD1/ZFYVE16/RGMB/EGR1/HIVEP1/LEMD2/USP9X/CHRDL1/XIAP/GDF6/CER1/ROR2/ABL1/NOTCH1/UBE2D1/NODAL/BMPR1A/FGF8/FBXL15/SLC39A5/USP15/BMP4/FBN1/SMAD6/NEO1/ITGA3/TOB1/DDX5/UBE2O/TWSG1/SMAD2/SMAD7/SMAD4/ID1/GDF5	50
GO:0060395	SMAD protein signal transduction	0.0375544	0.0305616	SKI/TGFB2/SPTBN1/INHA/SLC33A1/SMAD1/LNPEP/RBPMS/GDF6/ROR2/TGFBR1/VIM/NODAL/BMPR1A/FAM89B/RBM14/GDF11/INHBC/INHBE/BMP4/SMAD3/NUP93/TOB1/SMAD2/SMAD4/GDF5	26
GO:0044849	estrous cycle	0.0375544	0.0305616	NCOA1/EGR1/PTN/OPRK1/HAS2/MDK/NCOR2/PCNA/ADNP	9
GO:0060965	negative regulation of gene silencing by miRNA	0.0375544	0.0305616	ZC3H12A/PPP3CA/DND1/POU5F1/BCDIN3D/ZC3H10/NCOR2/TP53/ELAVL1	9
GO:0048332	mesoderm morphogenesis	0.0378753	0.0308227	EPHA2/ACVR1/BMPR2/EOMES/SETD2/WNT5A/LEF1/SMAD1/MIR145/HAND1/SRF/NR4A3/NODAL/BMPR1A/HMGA2/TBX3/BMP4/SMAD3/FOXC2/ITGA3/PRKAR1A/ITGB4/TWSG1/SMAD2/SNAI1/PRKACA/NF2/POFUT2	28
GO:0008156	negative regulation of DNA replication	0.0378753	0.0308227	S100A11/ATR/BCL6/PDS5A/FBXW7/RAD17/MSH3/FBXO5/HUS1/TERF1/TTF1/SMC3/CDAN1/TIPIN/BLM/TP53/CHEK2	17
GO:0045926	negative regulation of growth	0.0378753	0.0308227	SESN2/CDKN2C/SEMA4A/RGS2/TGFB2/DUSP10/BCL11A/SERTAD2/SEMA4C/BMPR2/ING5/TGFBR2/WNT5A/DCBLD2/SEMA5B/BCL6/SLIT2/APBB2/SPP1/JADE1/WWC2/CDKN2AIP/SEMA6A/PPP2CA/CDKL3/CDHR2/RIPK1/JARID2/EPHA7/GJA1/ENPP1/DDX3X/ARHGAP4/CCAR2/OSGIN2/STK3/PTK2/SMARCA2/CDKN2A/PTCH1/NOTCH1/SIRT1/MYOZ1/PTEN/SEMA4G/WT1/PAK1/ADIPOR2/CYP27B1/SOCS2/RNF6/ING1/BMP4/ESR2/YY1/SEMA6D/SMAD3/ST20/DCUN1D3/BBS2/MT2A/MT1E/MT1M/MT1G/MT1H/MT1…	74
GO:0034404	nucleobase-containing small molecule biosynthetic process	0.0389424	0.0316912	CTPS1/PDE4B/GUK1/NUP133/CAD/HK2/UPP2/HDAC4/OGG1/SEC13/NUP210/TREX1/IMPDH2/ZBTB20/MBD4/GMPS/DCK/NUP54/PDE5A/NUP155/PRKAA1/NUDT12/NUP153/AMD1/ENPP3/ENPP1/NUP43/NUDT1/GCK/OGDH/UPP1/ABCD1/VCP/NUP214/UCK1/SLC2A6/DHTKD1/NUDT5/PRTFDC1/ADK/PGAM1/AMPD3/LDHA/NUP160/ACAT1/DERA/GPD1/AAAS/NUP107/NUDT15/DUT/PKM/PDE8A/HDDC3/NME3/NUP93/CBFA2T3/ENO3/TP53/CNP/NUP85/TK1/FOXK2/EIF6/ZBTB7A/GPI/TYMP/PFKL	68
GO:0030832	regulation of actin filament length	0.0389424	0.0316912	HAX1/SPTBN1/ADD2/CAPG/NCK2/ACTR3/ABI2/ARPC4/BRK1/RHOA/TWF2/PRKCD/NCK1/DLG1/WDR1/SLIT2/JMY/RASA1/PFN3/DBN1/LATS1/SNX9/PPP1R9A/WASL/BAG4/ARFGEF1/GBA2/ARPC5L/SPTAN1/RHOBTB1/SWAP70/CFL1/CORO1B/FCHSD2/RDX/EPS8/CAPZA3/TWF1/ARPC3/EVL/C15orf62/TMOD2/BBS4/MYO1C/PFN1/CDC42EP4/RAC3/ARHGAP28/MKKS/DSTN/GMFG/PLEKHG2/VASP/SH3BP1/TRIOBP/PICK1	56
GO:0009108	coenzyme biosynthetic process	0.0389424	0.0316912	NADK/ELOVL1/NUP133/HK2/MAT2A/PDK1/ACSL3/HDAC4/SEC13/NUP210/TREX1/ZBTB20/LIAS/NUP54/ELOVL6/NADK2/NUP155/PRKAA1/ELOVL7/DHFR/NUDT12/PCBD2/NUP153/HSD17B8/ELOVL5/ELOVL4/NUP43/MTHFD1L/MPC1/GCK/OGDH/NAMPT/TPK1/NMRK1/RFK/FPGS/NUP214/SLC2A6/DHTKD1/PDSS1/SLC25A16/RNLS/PANK1/PGAM1/LDHA/NUP160/NADSYN1/ACAT1/GPD1/AAAS/COQ10A/NUP107/MTHFD1/GPHN/PARP16/PKM/MTHFS/QPRT/NUP93/PDPR/CBFA2T3/ENO3/TP53/ACACA/ACLY/COAS…	77
GO:0050808	synapse organization	0.0393665	0.0320362	WASF2/CDC20/LRP8/CHRNB2/EFNA1/SEMA4A/NTRK1/NRXN1/ADD2/DCTN1/TANC1/ALS2/ABI2/NRP2/FZD5/EPHA4/LRRN1/PLXNB1/RHOA/DAG1/CAMKV/WNT5A/ERC2/CHMP2B/PLXND1/NLGN1/EPHB3/FBXO45/DLG1/REST/GRID2/SLC7A11/GPM6A/MAP1B/SPARC/DBN1/TUBB/SYNGAP1/MDGA1/EPHA7/FYN/SDK1/ACTB/PCLO/PPP1R9A/LRRN3/WASL/PTN/HDAC6/SRPX2/GPC4/SLITRK2/YWHAZ/NDRG1/PTK2/ARC/LRRC24/PTPRD/VCP/UNC13B/ABHD17B/ABL1/TSC1/CEL/ANAPC2/CACNB2/ARHGAP22/DLG5/…	114
GO:0001736	establishment of planar polarity	0.0394435	0.0320989	PSMB2/PSMA5/PSME4/PSMD14/FZD5/CELSR3/RHOA/WNT5A/PRICKLE2/AP2M1/WDR1/PTK7/RAC1/GPC4/FZD3/CTHRC1/MLLT3/ROR2/PSMB7/ABL1/SAPCD2/BRSK2/PSMD9/GPC6/EXOC5/DACT1/PSMA4/PARD6A/PSMB10/PAFAH1B1/ARRB2/PSMB6/PFN1/DVL2/PSMB3/PSMD3/CLTC/PSMC5/AP2S1/ZNRF3/TIAM1	41
GO:0007164	establishment of tissue polarity	0.0394435	0.0320989	PSMB2/PSMA5/PSME4/PSMD14/FZD5/CELSR3/RHOA/WNT5A/PRICKLE2/AP2M1/WDR1/PTK7/RAC1/GPC4/FZD3/CTHRC1/MLLT3/ROR2/PSMB7/ABL1/SAPCD2/BRSK2/PSMD9/GPC6/EXOC5/DACT1/PSMA4/PARD6A/PSMB10/PAFAH1B1/ARRB2/PSMB6/PFN1/DVL2/PSMB3/PSMD3/CLTC/PSMC5/AP2S1/ZNRF3/TIAM1	41
GO:0035567	non-canonical Wnt signaling pathway	0.0395186	0.03216	GNB1/PSMB2/AGO3/PSMA5/MYOC/PSME4/PSMD14/FZD5/CELSR3/RHOA/WNT5A/PRICKLE2/AP2M1/PPP3CA/LEF1/PTK7/MAP3K7/RAC1/GPC4/FZD3/CTHRC1/AGO2/MLLT3/ROR2/PSMB7/ABL1/TCF7L2/PLCB3/PSMD9/GPC6/DACT1/PSMA4/PARD6A/PSMB10/ARRB2/PSMB6/PFN1/DVL2/PSMB3/PSMD3/CLTC/PSMC5/RNF213/AP2S1/ZNRF3/CSNK1E/TNRC6B/TIAM1	48
GO:0006623	protein targeting to vacuole	0.0395186	0.03216	VPS13D/MON1A/PIK3R4/ZFYVE16/AP4M1/VPS37A/VPS13A/AP3M1/VTI1A/VPS37C/HSPA8/M6PR/VPS37B/VTI1B/NEDD4/HGS	16
GO:0051567	histone H3-K9 methylation	0.0395186	0.03216	ASH1L/LMNA/ARID4B/SETD5/MECOM/PRDM5/JARID2/EHMT2/BEND3/KDM4C/PAX5/SIRT1/SETDB2/DNMT3B/DNMT1/SMARCB1	16
GO:0009948	anterior/posterior axis specification	0.0395186	0.03216	SKI/RNF2/PGAP1/FZD5/WNT5A/WNT8A/SRF/RIPPLY2/HEY2/CER1/NODAL/LDB1/WT1/LRP6/DDIT3/TBX3/BMP4/SMAD4/AURKA/ETS2	20
GO:0010171	body morphogenesis	0.0395186	0.03216	SKI/SSBP3/ZNF281/GREM2/CLASP1/CSRNP1/DAG1/IFT122/TIPARP/LEF1/NIPBL/ASPH/CRISPLD1/PHLDB1/LRP6/STRA6/ANKRD11/COL1A1/RRAS/EP300	20
GO:0031113	regulation of microtubule polymerization	0.0395186	0.03216	STMN1/CAMSAP2/DCTN1/CLASP1/MAP1B/RAC1/AKAP9/MET/TERF1/GBA2/ABL1/ARL2/PAK1/FKBP4/CLIP1/RANGRF/CDK5R1/EML2/DRG1/DYRK1A	20
GO:0016571	histone methylation	0.0402399	0.032747	MTHFR/MTF2/PYGO2/ASH1L/LMNA/SMYD2/ARID4B/SETD5/SETD2/WDR82/MECOM/PRDM5/NSD1/JARID2/EHMT2/PHF1/PRDM13/BEND3/EZH2/PAXIP1/BCOR/ASH2L/PRDM14/KDM4C/PAX5/RNF20/PHF19/SIRT1/TET1/EED/KMT2A/PWP1/SETD1B/SETDB2/SETD3/CTCF/EZH1/CXXC1/SMAD4/DNMT3B/DNMT1/CARM1/PAF1/SMARCB1/PAXBP1	45
GO:0051298	centrosome duplication	0.040278	0.032778	ROCK2/GEN1/XPO1/ALMS1/PDCD6IP/CHMP2B/CEP63/CEP135/PLK4/PKHD1/ARHGEF10/FBXW5/SAC3D1/RBM14/C2CD3/CDK2/MDM1/NDE1/CHMP1A/TRIM37/CEP192/VPS4B/RTTN/WDR62/CHMP2A	25
GO:0090501	RNA phosphodiester bond hydrolysis	0.0404107	0.032886	AGO3/ZC3H12A/TSEN15/EXO1/RNASEH1/CPSF3/MRPL44/DIS3L2/TSEN2/EXOG/NOP14/CNOT8/NHP2/RPP40/ZNRD1/RPP21/RRP36/POP7/CNOT7/RRS1/POP1/AGO2/CPSF1/RMRP/NCBP1/EXOSC1/FEN1/TUT1/PCF11/PIWIL4/PAN2/PAN3/EXOSC8/RPPH1/RNASE4/ANG/RNASE13/RPP25/ISG20/PARN/ERI2/USB1/TSEN54/ENDOV/ELAC1/KRI1/POLR2I/TSEN34/YBEY	49
GO:0044774	mitotic DNA integrity checkpoint	0.0404107	0.032886	SYF2/SFN/GADD45A/MUC1/MDM4/MSH2/CNOT11/ATF2/TOP2B/RAD17/CDC25C/CNOT8/MDC1/HUS1/CNOT7/MUS81/CDK2/HMGA2/MDM2/TAOK3/TRIAP1/TFDP1/TIPIN/BLM/EME2/E2F4/FBXO31/TP53/RPL26/TOP2A/PCNA/AURKA/ARID3A/CARM1/CHEK2/EP300	36
GO:0032204	regulation of telomere maintenance	0.0404107	0.032886	SMG7/NEK7/NEK2/HNRNPU/CCT7/XRCC5/GNL3/ATR/HNRNPD/RAD50/HNRNPA2B1/HMBOX1/TERF1/MYC/NAT10/NABP2/CCT2/TINF2/PIF1/ERCC4/PARN/SMG1/ACD/CTC1/TEN1/SRC/RTEL1/ERCC1/PNKP	29
GO:0032436	positive regulation of proteasomal ubiquitin-dependent protein catabolic process	0.0404107	0.032886	GBA/TRIB2/SOCS5/SUMO1/ARIH2/GSK3B/RCHY1/CSNK1A1/MAPK9/RNF217/CAV1/BCAP31/TRIB1/VCP/FAM122A/UBQLN1/USP5/MDM2/AKT1/ARIH1/CBFA2T3/SUMO2/SMAD7/AURKA/KEAP1/RAD23A/DDA1/CSNK1E/RBX1	29
GO:2001021	negative regulation of response to DNA damage stimulus	0.0404107	0.032886	MUC1/TRIP12/OGG1/MAGEF1/ING2/TAF9/DDX39B/FBXO5/KLHL15/CCAR2/UBR5/SIRT1/OTUB1/HMGA2/HELB/MDM2/TRIAP1/TPT1/ERCC4/SMCHD1/BCL2L1/SNAI1/RTEL1/CDKN2D/ERCC1/MIF/CHEK2/DYRK1A/PTTG1IP	29
GO:1900076	regulation of cellular response to insulin stimulus	0.0404107	0.032886	PRKCZ/ZBTB7B/BGLAP/NUCKS1/GRB14/IRS1/GNAI2/CISH/PRKCD/NCK1/USO1/PRKAA1/MZB1/GPLD1/ENPP1/GRB10/TSC1/SIRT1/ESRRA/PAK1/CDK4/ATP2B1/SOCS2/APPL2/MYO1C/SOCS3/SRC	27
GO:0051131	chaperone-mediated protein complex assembly	0.0404107	0.032886	HSPD1/BBS12/HSPA4/HSP90AB1/HDAC6/CCT2/BBS10/HSP90AA1/MKKS/LONP1	10
GO:0060149	negative regulation of posttranscriptional gene silencing	0.0404107	0.032886	ZC3H12A/PPP3CA/DND1/POU5F1/RMRP/BCDIN3D/ZC3H10/NCOR2/TP53/ELAVL1	10
GO:0060967	negative regulation of gene silencing by RNA	0.0404107	0.032886	ZC3H12A/PPP3CA/DND1/POU5F1/RMRP/BCDIN3D/ZC3H10/NCOR2/TP53/ELAVL1	10
GO:0016601	Rac protein signal transduction	0.0404699	0.0329342	WASF2/SSX2IP/ALS2/ABI2/BRK1/AIF1/HACE1/RAC1/EPS8/KRAS/CRK/NF1/STMN3/DNM2/TIAM1	15
GO:0018345	protein palmitoylation	0.0404699	0.0329342	ZDHHC23/MAP6D1/ZDHHC11B/ZDHHC2/GOLGA7/ZDHHC21/ABHD17B/ZDHHC16/ZDHHC6/ZDHHC5/ZDHHC24/ZDHHC17/ZDHHC22/ZDHHC7/ZDHHC8	15
GO:0003174	mitral valve development	0.0415277	0.0337951	EFNA1/ACVR1/BMPR2/NOTCH1/BMPR1A/SMAD6/ZFPM1	7
GO:0019042	viral latency	0.0415277	0.0337951	NUCKS1/XRCC5/HMGA1/PPIA/PSIP1/LIG4/XRCC6	7
GO:0045023	G0 to G1 transition	0.0417865	0.0340056	RBBP4/CDC7/RNF2/MDM4/RRM2/E2F6/EHMT2/RING1/CBX3/EZH2/PCGF6/EED/CHEK1/APAF1/TFDP1/MAX/RAD51/MGA/PCGF2	19
GO:0071539	protein localization to centrosome	0.0417865	0.0340056	GSK3B/APC/MCPH1/PCM1/HOOK3/UBXN2B/C2CD3/NEDD1/BBS4/PARD6A/CEP192/NSFL1C/CEP250/AURKA	14
GO:1902253	regulation of intrinsic apoptotic signaling pathway by p53 class mediator	0.0417865	0.0340056	MUC1/RPS7/ING2/TAF9/RRM2B/SIRT1/MDM2/TRIAP1/BDKRB2/TP53/RPL26/UBB/MIF/PTTG1IP	14
GO:0050769	positive regulation of neurogenesis	0.0418416	0.0340505	SPEN/LIN28A/LRP8/NEGR1/NTRK1/ABL2/RGS2/SYT2/GJC2/SOX11/FKBP1B/NCOA1/GLI2/BMPR2/FN1/XRCC5/EPHA4/SS18L2/PLXNB1/NCKIPSD/RHOA/DAG1/TWF2/WNT5A/PLXND1/NCK1/SERPINI1/SKIL/NLGN1/BCL6/HES1/SLIT2/REST/RUFY3/ATOH1/RAPGEF2/TENM3/NIPBL/MAP1B/SEMA6A/CDKL3/RGS14/DBN1/CUL7/PTK7/SRF/BEND6/CNR1/UFL1/SNX3/FYN/TMEM106B/GLI3/DDX56/COBL/STYXL1/PPP1R9A/CUX1/FEZF1/SMO/PTN/CREB3L2/EZH2/FZD3/GDF6/RIMS2/KDM4C/PTPRD/PLAA/LP…	130
GO:0090175	regulation of establishment of planar polarity	0.0418457	0.0340538	PSMB2/PSMA5/PSME4/PSMD14/FZD5/CELSR3/RHOA/WNT5A/PRICKLE2/AP2M1/PTK7/RAC1/GPC4/FZD3/CTHRC1/MLLT3/ROR2/PSMB7/ABL1/SAPCD2/PSMD9/GPC6/DACT1/PSMA4/PARD6A/PSMB10/ARRB2/PSMB6/PFN1/DVL2/PSMB3/PSMD3/CLTC/PSMC5/AP2S1/ZNRF3/TIAM1	37
GO:0030833	regulation of actin filament polymerization	0.0418457	0.0340538	HAX1/SPTBN1/ADD2/CAPG/NCK2/ACTR3/ABI2/ARPC4/BRK1/RHOA/TWF2/PRKCD/NCK1/DLG1/SLIT2/JMY/RASA1/PFN3/DBN1/LATS1/SNX9/PPP1R9A/WASL/BAG4/ARFGEF1/GBA2/ARPC5L/SPTAN1/RHOBTB1/CORO1B/FCHSD2/RDX/EPS8/CAPZA3/TWF1/ARPC3/EVL/C15orf62/TMOD2/BBS4/MYO1C/PFN1/CDC42EP4/RAC3/ARHGAP28/MKKS/GMFG/PLEKHG2/VASP/TRIOBP/PICK1	51
GO:0036119	response to platelet-derived growth factor	0.0418457	0.0340538	ERRFI1/CREB1/CCNA2/FYN/PTN/HAS2/CORO1B/PDGFD/RDX/YES1/SRC	11
GO:0043162	ubiquitin-dependent protein catabolic process via the multivesicular body sorting pathway	0.0418457	0.0340538	PTPN23/HDAC6/VPS37A/VPS28/PLAA/UBAP1/VPS37C/VPS37B/NEDD4/TOM1L1/VPS4B	11
GO:0060390	regulation of SMAD protein signal transduction	0.0418457	0.0340538	SPTBN1/RBPMS/TGFBR1/NODAL/BMPR1A/FAM89B/BMP4/NUP93/TOB1/SMAD4/GDF5	11
GO:1904666	regulation of ubiquitin protein ligase activity	0.0418457	0.0340538	CDC20/RPS7/MAD2L1/CDC20B/FBXO5/MASTL/PTEN/DNM1L/RPL23/UBE2C/FZR1	11
GO:1902905	positive regulation of supramolecular fiber organization	0.0418585	0.0340642	MYOC/ITGB1BP1/ROCK2/DCTN1/NCK2/ACTR3/CLASP1/ABI2/ARPC4/BRK1/RHOA/CD47/NCK1/DLG1/WDR1/LIMCH1/SYNPO2/MAP1B/JMY/SH3PXD2B/PFN3/SNX9/RAC1/AKAP9/MET/WASL/ARHGEF10/BAG4/TERF1/TGFBR1/LPAR1/ARPC5L/ABL1/TSC1/RHOBTB1/SWAP70/ARL2/CFL1/CORO1B/FCHSD2/PAK1/ARPC3/CLIP1/RB1/EVL/C15orf62/SMAD3/KATNB1/FHOD1/MYO1C/PFN1/CDK5R1/CDC42EP4/RAC3/DSTN/ID1/GMFG/APOE/VASP/NF2/DRG1/PICK1	62
GO:0033522	histone H2A ubiquitination	0.0425421	0.0346205	RNF2/TRIP12/SKP1/UBE2B/RING1/BCOR/UBR5/PCGF6/OTUB1/KDM2B/PCGF2/TRIM37	12
GO:0051650	establishment of vesicle localization	0.042729	0.0347726	PRKCZ/PEF1/TRAPPC3/FNBP1L/CHRNB2/SYT2/KLHL12/CLASP1/ITGA4/TRAK2/CUL3/KIF1A/SEC13/ANKRD28/RAB5A/COL7A1/ERC2/TFG/GSK3B/P2RY1/NLGN1/CEP19/HTT/USO1/SEC31A/AP3S1/KIF13A/CNR1/STARD3NL/YKT6/PCLO/CADPS2/WASL/DGKI/TRAPPC2/RIMS2/FAM91A1/TRAPPC9/UNC13B/GRIN3A/CACNB2/KIF5B/SAR1A/SEC24C/AP3M1/CTBP2/ARFGAP2/PPP6R3/PICALM/CTSC/VAMP1/DNM1L/BLOC1S1/RAP1B/LIN7A/ATP2A2/SEC23A/TRAPPC6B/TRIM9/CNIH1/BLOC1S6/MYO5A/KIF2…	84
GO:0021954	central nervous system neuron development	0.0433235	0.0352565	SZT2/CHRNB2/GLI2/NR4A2/NRP2/EPHA4/WNT5A/EPHB3/FBXO45/SLIT2/RAPGEF2/HSP90AB1/PTK2/GBA2/PTEN/FGF8/NANOS1/TSKU/C12orf57/HSP90AA1/CDH11/CRK/PAFAH1B1/UBB/RAC3/B4GALT6/SCN1B/ADARB1	28
GO:0019362	pyridine nucleotide metabolic process	0.0433235	0.0352565	NADK/KCNAB2/NUP133/TP53I3/MDH1/HK2/GPD2/HDAC4/SEC13/NUP210/GPD1L/TREX1/ZBTB20/NUP54/NADK2/NUP155/PRKAA1/NUDT12/NUP153/NUP43/MPC1/GCK/OGDH/MDH2/NAMPT/VCP/NMRK1/NUP214/SLC2A6/DHTKD1/RNLS/PGAM1/TALDO1/LDHA/NUP160/NADSYN1/DERA/GPD1/AAAS/NUP107/PARP16/PKM/QPRT/NUP93/CBFA2T3/ENO3/TP53/NUP85/AFMID/DCXR/FOXK2/ME2/EIF6/PTGIS/ZBTB7A/PGLS/GPI/PFKL	58
GO:0046496	nicotinamide nucleotide metabolic process	0.0433235	0.0352565	NADK/KCNAB2/NUP133/TP53I3/MDH1/HK2/GPD2/HDAC4/SEC13/NUP210/GPD1L/TREX1/ZBTB20/NUP54/NADK2/NUP155/PRKAA1/NUDT12/NUP153/NUP43/MPC1/GCK/OGDH/MDH2/NAMPT/VCP/NMRK1/NUP214/SLC2A6/DHTKD1/RNLS/PGAM1/TALDO1/LDHA/NUP160/NADSYN1/DERA/GPD1/AAAS/NUP107/PARP16/PKM/QPRT/NUP93/CBFA2T3/ENO3/TP53/NUP85/AFMID/DCXR/FOXK2/ME2/EIF6/PTGIS/ZBTB7A/PGLS/GPI/PFKL	58
GO:1903214	regulation of protein targeting to mitochondrion	0.0440769	0.0358695	SH3GLB1/HAX1/FZD5/ARIH2/BAP1/PARL/UBE2D3/FBXW7/PRKAA1/BNIP3L/BAG4/SIRT4/NPEPPS/LMAN1/UBL5/SAE1/HPS4/SREBF2	18
GO:0046488	phosphatidylinositol metabolic process	0.044659	0.0363432	PIGV/PIGK/PI4KB/DPM3/SH3YL1/EFR3B/SOCS5/TTC7A/TMEM150A/INPP4A/PGAP1/RAB5A/SACM1L/CISH/PIK3R4/PIK3CB/PIK3CA/PIGX/PIGG/PTPN13/PLA2G12A/FGF2/MTMR12/RUFY1/GPLD1/PDGFA/HTR2C/MTMR7/EFR3A/IPMK/PTEN/INPP5F/PITPNM1/ARF3/SOCS2/PLA2G1B/MTMR6/PLA2G4E/SMG1/VAC14/PLCG2/PIGW/SOCS7/PIP4K2B/MTMR4/SOCS3/IMPA2/PIGN/SOCS6/PIGU/SLC27A1/MBOAT7/SYNJ1/PIGP	54
GO:1901988	negative regulation of cell cycle phase transition	0.0450718	0.0366792	SYF2/SFN/PSMB2/CDC20/CDKN2C/GADD45A/PSMA5/MUC1/CDC73/MDM4/DTL/GJC2/GEN1/ZFP36L2/PSME4/CNOT11/PSMD14/CTDSP1/DYNC1LI1/TPRA1/MAD2L1/JADE1/RAD17/APC/SKP1/CDC25C/CNOT8/SPDL1/UIMC1/RIPK1/TTK/FBXO5/MAD1L1/HUS1/CUL1/EZH2/CNOT7/CDKN2A/CDKN2B/PSMB7/GFI1B/PTEN/CDK2AP2/CHEK1/CDK2/CDK4/CTDSP2/HMGA2/MDM2/TAOK3/TRIAP1/PSMD9/RB1/TFDP1/DACT1/BUB1B/PSMA4/BLM/DCUN1D3/E2F4/PSMB10/FBXO31/PSMB6/TP53/RPL26/PSMB3/PSMD3/…	78
GO:0097306	cellular response to alcohol	0.0460808	0.0375003	GNB1/LRP8/DAG1/PTGER4/PRKAA1/GLRA1/KCNMB1/GPLD1/FOXO3/LANCL2/GNAI1/SMO/TP53INP1/KLF9/PTCH1/ABCA1/PTEN/FDX1/LRP6/ITPR2/CDK4/ATP2B1/PTGER2/AKT1/RAD51/BLM/ACACA/JUP/AKAP8/GRAMD1A/SPHK2	31
GO:0030521	androgen receptor signaling pathway	0.0464841	0.0378285	ARID1A/NCOA1/RHOA/RWDD1/HDAC6/FOXH1/SIRT1/NODAL/TRIM68/FKBP4/NCOR2/RAN/RNF6/RB1/ARRB2/DDX5/PMEPA1/ZBTB7A/SMARCA4/CCNE1/DDX17/EP300/NRIP1	23
GO:0061138	morphogenesis of a branching epithelium	0.0465767	0.0379039	EPHA2/RBM15/GLI2/ACVR1/HOXD13/FZD5/TGFBR2/DAG1/WNT5A/PLXND1/DLG1/SLIT2/LEF1/FGF2/FAT4/HHIP/SRF/PDGFA/GLI3/MET/SMO/RDH10/GRHL2/MYC/PTCH1/ABL1/NOTCH1/DLG5/FGF8/ADM/WT1/MDK/PPP1CA/PAK1/YAP1/PHB2/LRP6/KRAS/TBX3/SPRY2/BMP4/SIX1/SIX4/FEM1B/CTSH/PKD1/SALL1/ESRP2/FOXC2/HOXB13/GNA13/SOCS3/SMAD4/GZF1/SRC/SOX10	56
GO:0016925	protein sumoylation	0.0468044	0.0380892	NUP133/BCL11A/SUMO1/HDAC4/NUP210/GNL3/SENP2/NUP54/NUP155/EGR1/NUP153/SENP6/NUP43/ZMIZ2/ZBED1/NUP214/ZMIZ1/NUP160/AAAS/NUP107/MDM2/HMG20A/UBE2I/NUP93/SUMO2/NUP85/SAE1/TRIM28/RANGAP1	29
GO:0034502	protein localization to chromosome	0.0468044	0.0380892	TRAPPC12/MSH2/CCT7/XRCC5/SETD2/PARP3/GNL3/ATR/NIPBL/SPDL1/BOD1/LEMD2/TTK/LRWD1/EZH2/TERF1/MTBP/CDCA5/NABP2/CCT2/RB1/TINF2/CTCF/ACD/RPA1/MIS12/WRAP53/NDC80/CARM1	29
GO:0007224	smoothened signaling pathway	0.0468044	0.0380892	HSPB11/PRKACB/GORAB/WNT9A/TMEM17/WDPCP/GLI2/TTC21B/TRAF3IP1/TGFBR2/IFT122/HES1/CC2D2A/WDR19/HHIP/DCDC2/SCUBE3/TBC1D32/ENPP1/GLI3/IQUB/SMO/PTCHD1/ROR2/PTCH1/SSNA1/DLG5/PAX6/C2CD3/GLI1/DYRK2/TCTN2/RB1/BMP4/DISP2/ULK3/CHSY1/IFT140/GLIS2/GAS8/KCTD11/RAB34/PRKACA	43
GO:0019985	translesion synthesis	0.0468081	0.0380922	DTL/SPRTN/RPS27A/REV1/RFC1/RCHY1/POLK/REV3L/POLD2/RFC2/VCP/UBC/ZBTB1/RPA1/UBB/POLI/PCNA	17
GO:0097178	ruffle assembly	0.0468081	0.0380922	SH3YL1/FAM98A/WDPCP/ARHGEF26/NLGN1/AIF1/RAC1/COBL/CAV1/BAG4/AIF1L/EPS8L2/RDX/EPS8/CORO1C/EVL/PFN1	17
GO:0016239	positive regulation of macroautophagy	0.0469312	0.0381924	MFN2/VPS13D/SESN2/SH3GLB1/HTT/SCOC/MAP3K7/SESN1/EPM2A/NOD1/HDAC6/PIM2/BNIP3L/RIPK2/LRSAM1/TSC1/WAC/SIRT1/UVRAG/PAFAH1B2/TBK1/CLEC16A/SMCR8/PIP4K2B/HMOX1	25
GO:0033627	cell adhesion mediated by integrin	0.0469312	0.0381924	EPHA2/EFNA1/MUC1/TGFB2/ITGB1BP1/ADAM17/ITGB6/ITGA4/ITGAV/ITGB8/PODXL/PTK2/ACER2/IFT74/PLAU/SWAP70/PDE3B/PTPN6/FBN1/FOXC2/CRK/ITGB4/RAC3/FERMT1/ITGB2	25
GO:0034446	substrate adhesion-dependent cell spreading	0.0470085	0.0382553	HSPG2/EFNA1/MYOC/LAMC1/ITGB1BP1/LIMS1/ITGA4/ITGAV/FN1/EPHB3/RAC1/LAMB1/DOCK5/HAS2/PTK2/MEGF9/ABL1/LAMC3/AKIP1/PARVA/MDK/CORO1C/POSTN/FERMT2/TYRO3/PEAK1/CRK/C1QBP/RAC3/SRC/DNM2/CALR/TRIOBP/FBLN1	34
GO:0008406	gonad development	0.0478992	0.0389801	NASP/MSH4/NTRK1/LHX9/TGFB2/ARID4B/SDC1/NCOA1/EIF2B4/MSH2/BCL2L11/ACVR2A/PTPRN/INHA/HYAL3/WNT5A/GPR149/TIPARP/PTX3/EIF2B5/SLIT2/WDR19/ING2/HSD17B4/MEA1/FOXO3/GJA1/NUDT1/VGF/RDH10/ZFPM2/DMRTA1/FANCG/RNF38/CTSV/TGFBR1/SIRT1/FGF8/KIF18A/WT1/SF1/KDM5A/MGST1/NUP107/KITLG/FNDC3A/ANG/SIX4/EIF2B2/SALL1/ARRB2/UBB/GATA6/SMAD4/MKKS/BCL2L1/SRC/TFAP2C/TAF4/COL9A3/ERCC1/PATZ1/DMC1/NRIP1/ADAMTS1	65
GO:0001890	placenta development	0.0481178	0.039158	ARID1A/GJB5/RBM15/ASH1L/VASH2/NCOA1/BIRC6/SP3/BMPR2/FZD5/EOMES/SETD2/SENP2/HES1/SPP1/LEF1/PLK4/HAND1/ADAM19/CUL7/HSP90AB1/PRDM1/GJA1/HEY2/ITGB8/PTN/CTSB/HEY1/STK3/GRHL2/ZFAT/PTK2/RPS6/CTSV/NODAL/ADM/BIRC2/CYP27B1/ANG/AKT1/MAP2K1/PKD1/GGNBP2/BPTF/SOCS3/PTGIS/SNAI1/TRIM28	48
GO:0000910	cytokinesis	0.0484251	0.0394081	KLHL21/STMN1/SH3GLB1/PKN2/CDC14A/AHCTF1/ROCK2/RHOB/BIRC6/SPTBN1/RTKN/ACTR3/PRPF40A/PKP4/CUL3/PDCD6IP/SETD2/RHOA/CHMP2B/PIK3R4/RXFP3/RASA1/APC/KIF13A/CUL7/SNX9/ALKBH4/OPN1LW/CSPP1/ANXA11/DCDC1/CFL1/UVRAG/RAB35/KIF23/BBS4/SNX33/RAB11FIP3/IST1/CHMP1A/MYH10/TTC19/CENPV/MYO19/VPS4B/CDC25B/BCL2L1/AURKA/PIN1/CALM3/CHMP2A/CECR2/MYH9	53
GO:0051053	negative regulation of DNA metabolic process	0.0492332	0.0400658	S100A11/HNRNPU/MSH2/BMPR2/XRCC5/TRIP12/OGG1/PARP3/ATR/MAGEF1/BCL6/PDS5A/FBXW7/RAD17/MSH3/RAD50/GJA1/FBXO5/HUS1/KLHL15/TERF1/UBR5/TTF1/TET1/ANKRD1/SMC3/NAT10/OTUB1/KMT2A/HMGA2/HELB/DACH1/TINF2/CDAN1/PIF1/TIPIN/BLM/PAM16/ERCC4/ACD/TP53/CTC1/TEN1/SMCHD1/SRC/RTEL1/ERCC1/TRIM28/CHEK2	49
GO:0046890	regulation of lipid biosynthetic process	0.0492332	0.0400658	DDX20/ATP1A1/GGPS1/CREB1/ACSL3/SCAP/TREX1/PRKCD/ABHD6/ZBTB20/REST/NFKB1/ELOVL6/FBXW7/LPCAT1/PRKAA1/STARD4/EGR1/GPLD1/NFYA/ELOVL5/SMPD2/PDGFA/MID1IP1/HTR2C/ABCD1/ASAH1/RDH10/FABP5/SQLE/IDI1/SIRT1/SAMD8/ADM/SF1/FGF19/DHCR7/RAB38/APOA5/ADIPOR2/TNFRSF1A/SP1/CDK4/CYP27B1/NFYB/SIRT4/RAN/AKT1/ACADVL/CTDNEP1/ACACA/NR1D1/KPNB1/EIF6/SNAI1/SLC27A1/APOE/APOC1/SPHK2/SREBF2	60
GO:0030522	intracellular receptor signaling pathway	0.0492332	0.0400658	ARID1A/GPATCH3/PUM1/PUM2/NCOA1/LBH/RPS27A/NR4A2/TADA3/NR1D2/THRB/RHOA/DCBLD2/ANKRD17/RXRB/MAP3K7/UFL1/RWDD1/TNFAIP3/LATS1/NOD1/EZH2/HDAC6/TSPAN6/XIAP/CYP7B1/FABP5/RIPK2/UBR5/FOXH1/JAK2/NR4A3/NR6A1/SIRT1/NODAL/CTBP2/TRIM68/ESRRA/RBM14/STARD10/PAK1/YAP1/BIRC2/FKBP4/PHB2/CYP27B1/UBE2N/NR2C1/DDX54/NCOR2/UBC/RAN/RNF6/RB1/NFKBIA/ESR2/NEDD4/TRIP4/ARRB2/C1QBP/GPS2/PER1/UBB/THRA/NR1D1/DDX5/WBP2/ITCH/SRC/P…	81
GO:0001558	regulation of cell growth	0.0492332	0.0400658	ATAD3A/SFN/SESN2/CDKN2C/BARHL2/SEMA4A/RGS2/CDC73/SYT2/TGFB2/ADAM17/BCL11A/SERTAD2/SEMA4C/BMPR2/FN1/RHOA/CISH/TWF2/BAP1/WNT5A/DCBLD2/GSK3B/SEMA5B/ZNF639/BCL6/SLIT2/APBB2/RUFY3/SPP1/LEF1/CAMK2D/KIAA1109/JADE1/CDKN2AIP/TAF9/MAP1B/SEMA6A/PPP2CA/CDKL3/HBEGF/CDHR2/DBN1/DDX39B/SRF/EPHA7/GJA1/ENPP1/FGFR1OP/BRAT1/DDX3X/ARHGAP4/CCAR2/DPYSL2/C8orf44-SGK3/SGK3/OSGIN2/RIMS2/EBAG9/SMARCA2/CDKN2A/PLAA/FAM122A/N…	115
GO:0019068	virion assembly	0.0492332	0.0400658	RPS27A/PDCD6IP/CHMP2B/PPIA/VPS37A/VPS28/LRSAM1/USP6NL/VPS37C/VPS37B/UBC/CHMP1A/UBB/VPS4B/APOE/CHMP2A	16
GO:0010923	negative regulation of phosphatase activity	0.0492332	0.0400658	TGFB2/ROCK2/FKBP1B/MPHOSPH10/MGAT5/PPP1R1C/GNAI2/GSK3B/PPP1R2/BOD1L1/BOD1/PPP1R11/STYXL1/PPP1R35/PTN/SH2D4A/BAG4/FAM122A/SET/MASTL/MYOZ1/PPP1R14B/PPME1/SYTL2/CSRNP2/SPRED1/WDR81/MYO1D/PPP1R27/CEP192/PCIF1/ELL/PPP1R37/CABIN1/SFI1	35
GO:0008286	insulin receptor signaling pathway	0.0492332	0.0400658	PRKCZ/ZBTB7B/NUCKS1/SOS1/GRB14/IRS1/SMARCC1/GNAI2/CISH/PRKCD/ATP6V1A/GSK3B/NCK1/PIK3CA/GAB1/PRKAA1/APC/AP3S1/MZB1/GPLD1/ATP6V1G2/PHIP/FOXO3/ENPP1/GRB10/SH2B2/RARRES2/EIF4EBP1/ATP6V1C1/TSC1/SIRT1/TCIRG1/PAK1/C2CD5/CDK4/SOCS2/IRS2/AKT1/IGF1R/ATP6V0C/FOXC2/SOCS3/SOGA1/SRC/AKT2	45
GO:0035904	aorta development	0.0492332	0.0400658	TGFB2/SNX17/LTBP1/PLXND1/HES1/MIR145/SRF/PRDM1/HEY2/HEY1/FOXH1/NOTCH1/BMPR1A/FGF8/EFNB2/HECTD1/SIX1/SMAD6/MYH10/JAG1/DNM2/TAB1	22
GO:0046605	regulation of centrosome cycle	0.0492332	0.0400658	NEK2/ROCK2/GEN1/XPO1/ALMS1/PDCD6IP/CHMP2B/PLK4/PKHD1/MCPH1/UBXN2B/FBXW5/RBM14/CHEK1/MDM1/CHMP1A/TRIM37/VPS4B/NSFL1C/CEP250/AURKA/CHMP2A	22
GO:1903749	positive regulation of establishment of protein localization to mitochondrion	0.0492332	0.0400658	SFN/SH3GLB1/TP53BP2/YWHAQ/FZD5/ARIH2/BAP1/UBE2D3/FBXW7/PRKAA1/YWHAG/YWHAZ/TFDP1/PPP1R13B/TP53/NPEPPS/UBL5/SAE1/BBC3/HPS4/YWHAH/SREBF2	22
GO:0007015	actin filament organization	0.0492332	0.0400658	ASAP3/STMN1/WASF2/HAX1/MYOC/ENAH/ITGB1BP1/ROCK2/RHOB/SPTBN1/ADD2/ALMS1/CAPG/NCK2/ACTR3/CLASP1/ABI2/CUL3/ARPC4/BRK1/RHOA/TWF2/PRKCD/CD47/NCK1/DLG1/WDR1/SLIT2/LIMCH1/RUFY3/SYNPO2/FAT1/PTGER4/JMY/RASA1/DIAPH1/SH3PXD2B/PFN3/DBN1/AIF1/SRF/CD2AP/MARCKS/LATS1/SNX9/FSCN1/RAC1/COBL/PPP1R9A/MET/WASL/ZYX/DIAPH2/ARHGEF10/BAG4/ARFGEF1/JAK2/GBA2/TGFBR1/LPAR1/ARPC5L/SPTAN1/ABL1/AIF1L/TSC1/MSRB2/ABI1/RHOBTB1/SWA…	111
GO:0006268	DNA unwinding involved in DNA replication	0.0492332	0.0400658	MCM2/PURA/HMGA1/MCM7/RECQL4/RAD51/BLM/RPA1	8
GO:0019081	viral translation	0.0492332	0.0400658	SSB/MCTS1/EIF3A/PCBP2/DENR/PTBP1/EIF3D/EIF3L	8
GO:0060211	regulation of nuclear-transcribed mRNA poly(A) tail shortening	0.0492332	0.0400658	CNOT7/PABPC1/AGO2/CPEB3/POLR2G/TOB1/ZFP36/TNRC6B	8
GO:0090151	establishment of protein localization to mitochondrial membrane	0.0492332	0.0400658	HSPA4/TIMM10/HSP90AA1/TIMM22/ROMO1/TIMM13/NDUFA13/CALM3	8
GO:1904152	regulation of retrograde protein transport, ER to cytosol	0.0492332	0.0400658	UBE2J1/BCAP31/BRSK2/UBAC2/DERL2/EDEM2/DERL3/UBE2G2	8

## Sheet: feeder-cultured hEPS cells
Supplementary data 2. GO term analysis of ATAC-seq peaks in xeno-free and feeder-cultured hEPS cells
ID	Description	p.adjust.value	qvalue	geneID	Count
GO:0019827	stem cell population maintenance	6.38409e-06	5.38354e-06	LIN28A/CDC73/ZFP36L2/RIF1/FZD7/SOX2/HES1/FGF2/FOXO3/ZIC3/PRDM14/KDM4C/FANCC/BMPR1A/YAP1/BCL9L/MED21/CDX2/LIG4/ZSCAN10/SMAD2/JAG1	22
GO:0044843	cell cycle G1/S phase transition	6.38409e-06	5.38354e-06	MUC1/CDC73/KLF11/ORC4/ACVR1/CTDSP1/CUL3/TRIM71/ANKRD17/PPP3CA/JADE1/FBXW7/CDC25C/CNOT8/AIF1/LATS1/FBXO5/MEPCE/CUL1/CNOT7/MYC/PTEN/NPAT/ATM/RDX/GLI1/CTDSP2/MDM2/AKT1/RPL26/PCNA	31
GO:0098727	maintenance of cell number	6.38409e-06	5.38354e-06	LIN28A/CDC73/ZFP36L2/RIF1/FZD7/SOX2/HES1/FGF2/FOXO3/ZIC3/PRDM14/KDM4C/FANCC/BMPR1A/YAP1/BCL9L/MED21/CDX2/LIG4/ZSCAN10/SMAD2/JAG1	22
GO:0000082	G1/S transition of mitotic cell cycle	1.4601e-05	1.23126e-05	MUC1/CDC73/KLF11/ORC4/ACVR1/CTDSP1/CUL3/TRIM71/ANKRD17/PPP3CA/JADE1/CDC25C/CNOT8/AIF1/LATS1/FBXO5/MEPCE/CUL1/CNOT7/MYC/PTEN/NPAT/ATM/RDX/CTDSP2/MDM2/AKT1/RPL26/PCNA	29
GO:0033044	regulation of chromosome organization	8.90457e-05	7.50898e-05	MIER1/ZBTB7B/MUC1/LMNA/SMG7/HNRNPU/RIF1/CUL3/SETD5/ANAPC4/HNRNPD/ING2/RIOK2/NSD1/JARID2/HMGA1/FBXO5/HNRNPA2B1/BCOR/TERF1/MYC/KDM4C/EED/ATM/KMT2A/CHEK1/LIG4/AXIN2/ANAPC11/RTEL1/MAP2K7	31
GO:0001701	in utero embryonic development	0.000162705	0.000137205	HES3/NCOA1/ACVR1/SP3/FZD5/CUL3/SKIL/TBL1XR1/HES1/PLK4/HEY2/LATS1/BCOR/GINS4/PRDM14/RDH10/HEY1/KDM4C/TGFBR1/ZMIZ1/BMPR1A/FGFR2/NPAT/MED21/CDX2/LIG4/AKT1/CMTM3/CMIP/SOCS3/SMAD2/STMN3	32
GO:0035019	somatic stem cell population maintenance	0.000182923	0.000154254	LIN28A/ZFP36L2/SOX2/HES1/FGF2/ZIC3/PRDM14/YAP1/BCL9L/CDX2/LIG4/ZSCAN10/SMAD2	13
GO:2001252	positive regulation of chromosome organization	0.000254099	0.000214275	MIER1/ZBTB7B/MUC1/LMNA/HNRNPU/RIF1/CUL3/ANAPC4/HNRNPD/ING2/JARID2/HNRNPA2B1/TERF1/EED/ATM/KMT2A/LIG4/ANAPC11/RTEL1/MAP2K7	20
GO:0048568	embryonic organ development	0.000254099	0.000214275	SOX11/NCOA1/PKDCC/ATP6V1B1/ACVR1/SP3/FZD5/LRIG1/HES1/PLK4/VPS52/HEY2/DLX6/ZIC3/RPL10/RDH10/HEY1/MMP16/TGFBR1/NR4A3/RAD23B/BMPR1A/FGFR2/YAP1/KMT2A/ARID2/GLI1/CEP290/CDX2/AKT1/SOCS3/SMAD2/MBD2/MKKS	34
GO:0001649	osteoblast differentiation	0.000254099	0.000214275	HNRNPU/SOX11/ACVR1/HSPE1/SOX2/VCAN/FBXO5/PTK2/BMPR1A/FGFR2/ESRRA/GLI1/AKT1/COL1A1/TOB1/MRC2/AXIN2/ALYREF/TWSG1/JAG1/RRBP1/ID1/JUND	23
GO:0001503	ossification	0.000375223	0.000316415	HNRNPU/SOX11/PKDCC/ATP6V1B1/ACVR1/SP3/HSPE1/SOX2/VCAN/FBXO5/BCOR/MMP16/PTK2/OSTF1/BMPR1A/FBXL15/FGFR2/MDK/ESRRA/GLI1/AKT1/COL1A1/TOB1/MRC2/AXIN2/ALYREF/TWSG1/TNFRSF11A/JAG1/RRBP1/ID1/JUND	32
GO:0001824	blastocyst development	0.000725284	0.000611613	SP3/CUL3/SKIL/TBL1XR1/LATS1/BCOR/GINS4/PRDM14/KDM4C/TGFBR1/MED21/CDX2/CMTM3/STMN3	14
GO:2000737	negative regulation of stem cell differentiation	0.000746349	0.000629377	HNRNPU/ZFP36L2/HES1/HSPA9/CDK13/YAP1/JAG1	7
GO:0010718	positive regulation of epithelial to mesenchymal transition	0.000809721	0.000682817	ACVR1/TGFBR1/TCF7L2/MDK/BCL9L/COL1A1/AXIN2/SMAD2/JAG1/TIAM1	10
GO:1901987	regulation of cell cycle phase transition	0.000809721	0.000682817	MUC1/CDC73/SDCCAG8/MTA3/ZFP36L2/CLASP1/CTDSP1/CUL3/ANAPC4/ANKRD17/PLK4/JADE1/FBXW7/RIOK2/CDC25C/CNOT8/AIF1/FBXO5/MEPCE/PRKAR2B/CUL1/OFD1/CNOT7/PTEN/ATM/RDX/CHEK1/GLI1/CTDSP2/MDM2/CEP290/AKT1/RPL26/ANAPC11/PCNA	35
GO:0031331	positive regulation of cellular catabolic process	0.000854234	0.000720353	GBA/TRIB2/ZFP36L2/HK2/IRS1/TRIM71/ZBTB20/FBXL5/HNRNPD/FBXW7/PRKAA1/CNOT8/FOXO3/SESN1/CNOT7/TRIB1/PTK2/PTEN/NANOS1/PACSIN3/ATM/RDX/MDM2/TMTC3/AKT1/TOB1/TRIM65/EDEM2/APOE	29
GO:1903829	positive regulation of cellular protein localization	0.000890523	0.000750954	ARHGEF16/TP53BP2/FZD5/PDCD10/RUFY3/FBXW7/PRKAA1/RIOK2/FYN/EPB41L2/GNAI1/FLNA/EMD/YWHAZ/ABHD17B/TCF7L2/RDX/C2CD5/MDM2/CEP290/RAN/PPP1R13B/AKT1/GLIS2/CDK5R1/PMAIP1/EDEM2	27
GO:0048762	mesenchymal cell differentiation	0.00113181	0.000954425	SOX11/CLASP1/ACVR1/SEMA5B/HES1/SEMA6A/HEY2/RDH10/HEY1/TGFBR1/BMPR1A/PTEN/FGFR2/MDK/BCL9L/COL1A1/AXIN2/SMAD2/JAG1/DDX17/TIAM1	21
GO:1901989	positive regulation of cell cycle phase transition	0.00113181	0.000954425	CDC73/MTA3/CUL3/ANAPC4/ANKRD17/CDC25C/AIF1/FBXO5/MEPCE/RDX/GLI1/MDM2/AKT1/ANAPC11	14
GO:1902806	regulation of cell cycle G1/S phase transition	0.00113181	0.000954425	MUC1/CDC73/CTDSP1/ANKRD17/JADE1/FBXW7/CDC25C/CNOT8/AIF1/MEPCE/CNOT7/PTEN/ATM/RDX/GLI1/CTDSP2/MDM2/AKT1/RPL26/PCNA	20
GO:0060038	cardiac muscle cell proliferation	0.00126633	0.00106786	FGF2/JARID2/PIM1/HEY2/TGFBR1/BMPR1A/PTEN/FGFR2/YAP1/ARID2/GLI1	11
GO:0060070	canonical Wnt signaling pathway	0.00126633	0.00106786	PTPRU/SDC1/USP34/AMER3/FZD7/FZD5/CUL3/TBL1XR1/SOX2/JADE1/FOXO3/LATS1/XIAP/EMD/CCAR2/GNAQ/PTEN/TCF7L2/FGFR2/MDK/YAP1/BCL9L/GLI1/CDH3/COL1A1/AXIN2/APOE	27
GO:0060485	mesenchyme development	0.00126633	0.00106786	SOX11/CLASP1/ACVR1/SEMA5B/HES1/SEMA6A/HEY2/RDH10/HEY1/MYC/TGFBR1/BMPR1A/PTEN/FGFR2/MDK/YAP1/BCL9L/MDM2/COL1A1/AXIN2/SMAD2/JAG1/DDX17/TIAM1	24
GO:0014855	striated muscle cell proliferation	0.00133818	0.00112845	AKIRIN1/FGF2/JARID2/PIM1/HEY2/TGFBR1/BMPR1A/PTEN/FGFR2/YAP1/ARID2/GLI1	12
GO:0060043	regulation of cardiac muscle cell proliferation	0.00159375	0.00134397	FGF2/JARID2/PIM1/HEY2/TGFBR1/BMPR1A/PTEN/FGFR2/YAP1/GLI1	10
GO:1901990	regulation of mitotic cell cycle phase transition	0.00159375	0.00134397	MUC1/CDC73/SDCCAG8/MTA3/ZFP36L2/CLASP1/CTDSP1/CUL3/ANAPC4/ANKRD17/PLK4/JADE1/RIOK2/CDC25C/CNOT8/AIF1/FBXO5/MEPCE/PRKAR2B/CUL1/OFD1/CNOT7/PTEN/ATM/RDX/CTDSP2/MDM2/CEP290/AKT1/RPL26/ANAPC11/PCNA	32
GO:0030111	regulation of Wnt signaling pathway	0.00160442	0.00135296	PTPRU/CDC73/USP34/AMER3/FZD7/CUL3/TBL1XR1/SOX2/JADE1/FOXO3/LATS1/XIAP/EMD/CCAR2/GNAQ/SPIN1/TCF7L2/FGFR2/MDK/YAP1/GLI1/CDH3/COL1A1/AXIN2/MBD2/SMARCA4/APOE/TIAM1	28
GO:0060711	labyrinthine layer development	0.00160442	0.00135296	NCOA1/FZD5/HES1/HEY2/HEY1/FGFR2/CDX2/AKT1/SOCS3	9
GO:0046620	regulation of organ growth	0.00164996	0.00139136	FGF2/JARID2/PIM1/HEY2/LATS1/PTK2/TGFBR1/BMPR1A/PTEN/FGFR2/YAP1/GLI1/AKT1/CTDP1	14
GO:0016569	covalent chromatin modification	0.0020301	0.00171193	MIER1/ZBTB7B/MUC1/LMNA/CDC73/ARID4B/NCOA1/MTA3/EPC2/RIF1/SETD5/MSL2/TBL1XR1/JADE1/ING2/PRKAA1/JADE2/NSD1/JARID2/EHMT2/SUPT3H/PHF10/BCOR/ELP3/PRDM14/ENY2/KDM4C/RSF1/EED/ATM/KMT2A/CHEK1/MBD2	33
GO:0061647	histone H3-K9 modification	0.0020301	0.00171193	LMNA/ARID4B/RIF1/SETD5/JARID2/EHMT2/KDM4C/KMT2A/CHEK1	9
GO:0016570	histone modification	0.0020301	0.00171193	MIER1/ZBTB7B/MUC1/LMNA/CDC73/ARID4B/NCOA1/MTA3/EPC2/RIF1/SETD5/MSL2/TBL1XR1/JADE1/ING2/PRKAA1/JADE2/NSD1/JARID2/EHMT2/SUPT3H/PHF10/BCOR/ELP3/PRDM14/ENY2/KDM4C/RSF1/EED/ATM/KMT2A/CHEK1	32
GO:2000045	regulation of G1/S transition of mitotic cell cycle	0.00239133	0.00201655	MUC1/CDC73/CTDSP1/ANKRD17/JADE1/CDC25C/CNOT8/AIF1/MEPCE/CNOT7/PTEN/ATM/RDX/CTDSP2/MDM2/AKT1/RPL26/PCNA	18
GO:0006401	RNA catabolic process	0.00249335	0.00210257	LIN28A/SMG7/HNRNPU/PUM2/ZFP36L2/LRPPRC/XPO1/TRIM71/RPSA/RPL24/HNRNPD/CNOT8/RPS18/LIN28B/RPS12/IGF2BP3/HSPB1/RPL10/CNOT7/RPL7/YWHAZ/NANOS1/ATM/AKT1/CARHSP1/FXR2/RPL26/TOB1/AXIN2	29
GO:0016202	regulation of striated muscle tissue development	0.00265737	0.00224089	AKIRIN1/FZD7/NR1D2/FGF2/PRKAA1/JARID2/PIM1/HEY2/TGFBR1/BMPR1A/PTEN/FGFR2/YAP1/GLI1/CTDP1/DDX17	16
GO:0010717	regulation of epithelial to mesenchymal transition	0.00268435	0.00226364	CLASP1/ACVR1/TGFBR1/PTEN/TCF7L2/MDK/BCL9L/COL1A1/AXIN2/SMAD2/JAG1/TIAM1	12
GO:0090316	positive regulation of intracellular protein transport	0.00272866	0.00230101	FZD5/PDCD10/RUFY3/FBXW7/PRKAA1/RIOK2/FYN/FLNA/EMD/TCF7L2/C2CD5/MDM2/CEP290/RAN/CDK5R1/EDEM2	16
GO:0009896	positive regulation of catabolic process	0.00277539	0.00234041	GBA/TRIB2/ZFP36L2/HK2/IRS1/ATG4B/TRIM71/ZBTB20/FBXL5/HNRNPD/FBXW7/PRKAA1/CNOT8/FOXO3/SESN1/CNOT7/TRIB1/PTK2/PTEN/NANOS1/PACSIN3/ATM/RDX/MDM2/TMTC3/AKT1/TOB1/TRIM65/EDEM2/APOE	30
GO:1901992	positive regulation of mitotic cell cycle phase transition	0.00277539	0.00234041	MTA3/CUL3/ANAPC4/ANKRD17/CDC25C/AIF1/FBXO5/MEPCE/RDX/MDM2/AKT1/ANAPC11	12
GO:1901861	regulation of muscle tissue development	0.00296741	0.00250233	AKIRIN1/FZD7/NR1D2/FGF2/PRKAA1/JARID2/PIM1/HEY2/TGFBR1/BMPR1A/PTEN/FGFR2/YAP1/GLI1/CTDP1/DDX17	16
GO:0055021	regulation of cardiac muscle tissue growth	0.00302569	0.00255148	FGF2/JARID2/PIM1/HEY2/TGFBR1/BMPR1A/PTEN/FGFR2/YAP1/GLI1/CTDP1	11
GO:0048634	regulation of muscle organ development	0.00302569	0.00255148	AKIRIN1/FZD7/NR1D2/FGF2/PRKAA1/JARID2/PIM1/HEY2/TGFBR1/BMPR1A/PTEN/FGFR2/YAP1/GLI1/CTDP1/DDX17	16
GO:0000054	ribosomal subunit export from nucleus	0.00302569	0.00255148	XPO1/RIOK2/RRS1/RAN/EIF6	5
GO:0033750	ribosome localization	0.00302569	0.00255148	XPO1/RIOK2/RRS1/RAN/EIF6	5
GO:0001837	epithelial to mesenchymal transition	0.00302569	0.00255148	CLASP1/ACVR1/HEY2/HEY1/TGFBR1/PTEN/FGFR2/MDK/BCL9L/COL1A1/AXIN2/SMAD2/JAG1/DDX17/TIAM1	15
GO:0060828	regulation of canonical Wnt signaling pathway	0.00302569	0.00255148	PTPRU/USP34/AMER3/FZD7/CUL3/TBL1XR1/SOX2/JADE1/FOXO3/LATS1/XIAP/EMD/CCAR2/GNAQ/TCF7L2/FGFR2/MDK/YAP1/GLI1/CDH3/COL1A1/AXIN2/APOE	23
GO:0072331	signal transduction by p53 class mediator	0.00302569	0.00255148	MUC1/TP53BP2/SPRED2/ING2/PRKAA1/CDC25C/CNOT8/EHMT2/FOXO3/TRIM24/CNOT7/RRS1/ATM/CHEK1/MDM2/PPP1R13B/AKT1/RPL26/CDK5R1/PMAIP1/PCNA/DYRK1A	22
GO:0032986	protein-DNA complex disassembly	0.00302569	0.00255148	HMGA1/MYC/ARID2/NFE2/SMARCD2/SMARCA4	6
GO:0045787	positive regulation of cell cycle	0.0031322	0.0026413	MUC1/CDC73/HNRNPU/MTA3/CCNYL1/CUL3/HES1/ANAPC4/ANKRD17/PLK4/CDC25C/CNOT8/AIF1/FBXO5/MEPCE/CNOT7/NR4A3/FGFR2/ATM/RDX/CHEK1/GLI1/MDM2/AKT1/RPL26/CDK5R1/ANAPC11/PCNA	28
GO:0045667	regulation of osteoblast differentiation	0.00333099	0.00280893	SOX11/ACVR1/FBXO5/PTK2/BMPR1A/FGFR2/ESRRA/GLI1/TOB1/AXIN2/TWSG1/JAG1/ID1/JUND	14
GO:2001020	regulation of response to DNA damage stimulus	0.00354765	0.00299164	MUC1/SPRED2/RIF1/SKIL/ING2/FBXO5/KLHL15/CCAR2/MYC/ATM/CHEK1/MDM2/TPT1/RPL26/AXIN2/PMAIP1/PCNA/RTEL1/DYRK1A	19
GO:0051236	establishment of RNA localization	0.00354765	0.00299164	SMG7/HNRNPU/LRPPRC/XPO1/EIF5A2/CETN3/RIOK2/IGF2BP3/HNRNPA2B1/RRS1/TERF1/ENY2/ATM/ATXN2/RAN/EIF5A/ALYREF/EIF6	18
GO:0032388	positive regulation of intracellular transport	0.0036418	0.00307104	VAMP8/FZD5/PDCD10/RUFY3/FBXW7/PRKAA1/RIOK2/FYN/FLNA/EMD/TCF7L2/RDX/C2CD5/MDM2/CEP290/RAN/CDH3/CDK5R1/EDEM2	19
GO:0071428	rRNA-containing ribonucleoprotein complex export from nucleus	0.0038185	0.00322004	XPO1/RIOK2/RRS1/RAN/EIF6	5
GO:1901796	regulation of signal transduction by p53 class mediator	0.00383704	0.00323567	MUC1/TP53BP2/SPRED2/ING2/PRKAA1/EHMT2/TRIM24/RRS1/ATM/CHEK1/MDM2/PPP1R13B/AKT1/RPL26/CDK5R1/PMAIP1/DYRK1A	17
GO:0032886	regulation of microtubule-based process	0.00416468	0.00351197	HNRNPU/TRIM58/XPO1/CLASP1/PDCD6IP/STAG1/PLK4/PRKAA1/GNAI1/MID1IP1/TERF1/MARK2/CHEK1/BORA/LAMP1/CDK5R1/MKKS/STMN3/DYRK1A	19
GO:0048863	stem cell differentiation	0.00432018	0.0036431	LIN28A/ZNF281/HNRNPU/SOX11/ZFP36L2/ACVR1/SEMA5B/HES1/SEMA6A/HSPA9/JARID2/CDK13/RDH10/KDM4C/BMPR1A/FGFR2/YAP1/KMT2A/TCF12/CHD2/JAG1	21
GO:0060420	regulation of heart growth	0.00434315	0.00366247	FGF2/JARID2/PIM1/HEY2/TGFBR1/BMPR1A/PTEN/FGFR2/YAP1/GLI1/CTDP1	11
GO:0090068	positive regulation of cell cycle process	0.00453333	0.00382284	MUC1/CDC73/HNRNPU/MTA3/CUL3/ANAPC4/ANKRD17/PLK4/CDC25C/CNOT8/AIF1/FBXO5/MEPCE/CNOT7/ATM/RDX/GLI1/MDM2/AKT1/RPL26/CDK5R1/ANAPC11/PCNA	23
GO:0055024	regulation of cardiac muscle tissue development	0.00466874	0.00393702	FZD7/FGF2/JARID2/PIM1/HEY2/TGFBR1/BMPR1A/PTEN/FGFR2/YAP1/GLI1/CTDP1	12
GO:1902275	regulation of chromatin organization	0.00488654	0.00412069	MIER1/ZBTB7B/MUC1/LMNA/HNRNPU/RIF1/SETD5/ING2/NSD1/JARID2/HMGA1/BCOR/KDM4C/EED/ATM/KMT2A/CHEK1	17
GO:0006402	mRNA catabolic process	0.00533456	0.00449849	SMG7/HNRNPU/PUM2/ZFP36L2/XPO1/TRIM71/RPSA/RPL24/HNRNPD/CNOT8/RPS18/RPS12/IGF2BP3/HSPB1/RPL10/CNOT7/RPL7/YWHAZ/NANOS1/ATM/AKT1/CARHSP1/FXR2/RPL26/TOB1/AXIN2	26
GO:0001892	embryonic placenta development	0.00554608	0.00467687	NCOA1/SP3/FZD5/HES1/PLK4/HEY2/HEY1/FGFR2/CDX2/AKT1/SOCS3	11
GO:0045665	negative regulation of neuron differentiation	0.00557751	0.00470337	CTDSP1/SEMA5B/SOX2/HES1/RUFY3/PPP3CA/SEMA6A/FOXO3/HEY1/PTK2/PTEN/GDF11/MDM2/BAG5/RAP1GAP2/CDK5R1/JAG1/ID1/APOE	19
GO:0140014	mitotic nuclear division	0.00557751	0.00470337	PHF13/HNRNPU/CLASP1/CUL3/RPL24/STAG1/ANAPC4/RIOK2/CDC25C/FBXO5/CDK13/FLNA/RRS1/ATM/CHEK1/RAN/PDS5B/MZT1/BORA/ANAPC11/CTDP1	21
GO:0035601	protein deacylation	0.00568156	0.00479111	MIER1/ZBTB7B/MTA3/SPRED2/TBL1XR1/ING2/PRKAA1/SIRT5/CCAR2/ABHD17B/ABHD13/DYRK1A	12
GO:0014706	striated muscle tissue development	0.00597037	0.00503466	AKIRIN1/LMNA/ZBTB18/HNRNPU/SOX11/ACVR1/CHRNA1/FZD7/NR1D2/PPP3CA/FGF2/PRKAA1/JARID2/PIM1/HEY2/EMD/TGFBR1/BMPR1A/PTEN/FGFR2/YAP1/BCL9L/ARID2/GLI1/ALPK3/CTDP1/DDX17	27
GO:0090100	positive regulation of transmembrane receptor protein serine/threonine kinase signaling pathway	0.00597037	0.00503466	SOX11/GDF7/ACVR1/HES1/ING2/TGFBR1/BMPR1A/FBXL15/GDF11/INHBE/TWSG1/SMAD2	12
GO:0098732	macromolecule deacylation	0.00597037	0.00503466	MIER1/ZBTB7B/MTA3/SPRED2/TBL1XR1/ING2/PRKAA1/SIRT5/CCAR2/ABHD17B/ABHD13/DYRK1A	12
GO:0072395	signal transduction involved in cell cycle checkpoint	0.00597037	0.00503466	MUC1/SOX11/CDC25C/CNOT8/CNOT7/ATM/CHEK1/MDM2/RPL26/PCNA	10
GO:0055017	cardiac muscle tissue growth	0.00637433	0.0053753	FGF2/JARID2/PIM1/HEY2/TGFBR1/BMPR1A/PTEN/FGFR2/YAP1/ARID2/GLI1/CTDP1	12
GO:0090150	establishment of protein localization to membrane	0.00710082	0.00598793	ICMT/TP53BP2/RAB10/PKDCC/RPSA/RPL24/ATG3/RPS18/FYN/GOPC/RPS12/RPL10/VPS37A/GOLGA7/RPL7/YWHAZ/PEX16/C2CD5/ZDHHC22/PPP1R13B/RPL26/CDK5R1/PMAIP1/RAB8A	24
GO:0048844	artery morphogenesis	0.00710082	0.00598793	HES1/HEY2/HEY1/TGFBR1/ZMIZ1/BMPR1A/MDK/ARID2/JAG1/APOE	10
GO:0060411	cardiac septum morphogenesis	0.00710082	0.00598793	SOX11/ACVR1/HES1/HEY2/HEY1/TGFBR1/BMPR1A/FGFR2/MDM2/JAG1	10
GO:0030330	DNA damage response, signal transduction by p53 class mediator	0.00724784	0.00611191	MUC1/SPRED2/CDC25C/CNOT8/FOXO3/CNOT7/ATM/MDM2/RPL26/PMAIP1/PCNA/DYRK1A	12
GO:0051567	histone H3-K9 methylation	0.00735666	0.00620368	LMNA/ARID4B/RIF1/SETD5/JARID2/EHMT2/KDM4C	7
GO:0050678	regulation of epithelial cell proliferation	0.00793037	0.00668747	LAMC1/CDC73/SOX11/FZD7/PDCD10/SOX2/HES1/FGF2/FBXW7/DLX6/MYC/TGFBR1/NR4A3/BMPR1A/PTEN/TCF7L2/FGFR2/MDK/YAP1/SP1/GLI1/AKT1/CDH3/ID1/APOE/HMGN1	26
GO:2000134	negative regulation of G1/S transition of mitotic cell cycle	0.00796691	0.00671828	MUC1/CDC73/CTDSP1/JADE1/CDC25C/CNOT8/CNOT7/PTEN/ATM/CTDSP2/MDM2/RPL26/PCNA	13
GO:0050768	negative regulation of neurogenesis	0.00803599	0.00677654	LIN28A/SOX11/CTDSP1/SEMA5B/SOX2/HES1/RUFY3/PPP3CA/SEMA6A/FOXO3/HEY1/PTK2/BMPR1A/PTEN/GDF11/MDM2/BAG5/RAP1GAP2/CDK5R1/JAG1/ID1/APOE	22
GO:0031056	regulation of histone modification	0.00813746	0.00686211	ZBTB7B/MUC1/LMNA/RIF1/SETD5/ING2/NSD1/JARID2/BCOR/KDM4C/EED/ATM/KMT2A/CHEK1	14
GO:0001825	blastocyst formation	0.00813746	0.00686211	SP3/CUL3/SKIL/LATS1/PRDM14/KDM4C/CDX2	7
GO:0060045	positive regulation of cardiac muscle cell proliferation	0.00813746	0.00686211	FGF2/PIM1/HEY2/BMPR1A/FGFR2/YAP1/GLI1	7
GO:0007050	cell cycle arrest	0.00854476	0.00720557	MUC1/RPRM/SKIL/SOX2/APBB2/PRKAA1/CDC25C/CNOT8/HBP1/CNOT7/MYC/TGFBR1/KLLN/TCF7L2/ATM/MDM2/RPL26/CDK5R1/PCNA	19
GO:0050807	regulation of synapse organization	0.0086019	0.00725375	ABI2/LRRN1/ETV5/FYN/LRRN3/GPC4/SLITRK2/YWHAZ/PTK2/ABHD17B/PTEN/CAPRIN1/LRFN4/LRFN5/CDK5R1/APOE/TIAM1/ITSN1	18
GO:0061013	regulation of mRNA catabolic process	0.0086019	0.00725375	HNRNPU/PUM2/ZFP36L2/XPO1/TRIM71/HNRNPD/CNOT8/IGF2BP3/HSPB1/CNOT7/YWHAZ/NANOS1/AKT1/CARHSP1/FXR2/TOB1/AXIN2	17
GO:0097061	dendritic spine organization	0.00929363	0.00783707	ABI2/FYN/ABHD17B/PTEN/CAPRIN1/CTTN/IGF1R/CDK5R1/APOE/TIAM1	10
GO:0071375	cellular response to peptide hormone stimulus	0.00929363	0.00783707	ZBTB7B/RAB10/ATP6V1B1/MBD5/IRS1/PRKAA1/FER/FOXO3/FYN/CRHR2/PRKAR2B/PTK2/NR4A3/PTEN/ESRRA/C2CD5/SP1/MDM2/AKT1/PKM/IGF1R/SOCS3/RAB8A	23
GO:1901653	cellular response to peptide	0.00929363	0.00783707	ZBTB7B/KLF11/RAB10/ATP6V1B1/MBD5/IRS1/KLF3/PRKAA1/FER/FOXO3/FYN/CRHR2/PRKAR2B/PTK2/NR4A3/PTEN/ESRRA/C2CD5/SP1/MDM2/AKT1/PKM/IGF1R/SOCS3/ID1/RAB8A	26
GO:0060419	heart growth	0.00936473	0.00789703	FGF2/JARID2/PIM1/HEY2/TGFBR1/BMPR1A/PTEN/FGFR2/YAP1/ARID2/GLI1/CTDP1	12
GO:0072132	mesenchyme morphogenesis	0.00936473	0.00789703	ACVR1/HEY2/HEY1/MYC/TGFBR1/BMPR1A/MDM2/SMAD2	8
GO:0060537	muscle tissue development	0.00943813	0.00795892	AKIRIN1/LMNA/ZBTB18/HNRNPU/SOX11/ACVR1/CHRNA1/FZD7/NR1D2/PPP3CA/FGF2/PRKAA1/JARID2/PIM1/HEY2/EMD/TGFBR1/BMPR1A/PTEN/FGFR2/YAP1/BCL9L/ARID2/GLI1/ALPK3/CTDP1/DDX17	27
GO:0015931	nucleobase-containing compound transport	0.00953827	0.00804337	SMG7/HNRNPU/LRPPRC/XPO1/SLC35A5/SLC33A1/EIF5A2/CETN3/RIOK2/SLC29A1/IGF2BP3/HNRNPA2B1/RRS1/ENY2/ATXN2/RAN/EIF5A/ALYREF/EIF6	19
GO:0010721	negative regulation of cell development	0.00953827	0.00804337	LIN28A/SOX11/CTDSP1/SEMA5B/SOX2/HES1/RUFY3/PPP3CA/FBXW7/SEMA6A/FOXO3/HEY1/PTK2/BMPR1A/PTEN/GDF11/MDM2/BAG5/RAP1GAP2/CDK5R1/CTDP1/JAG1/ID1/APOE	24
GO:2001021	negative regulation of response to DNA damage stimulus	0.00958352	0.00808153	MUC1/RIF1/ING2/FBXO5/KLHL15/CCAR2/MDM2/TPT1/RTEL1/DYRK1A	10
GO:0030278	regulation of ossification	0.00974812	0.00822033	SOX11/PKDCC/ACVR1/FBXO5/BCOR/PTK2/BMPR1A/FGFR2/MDK/ESRRA/GLI1/TOB1/AXIN2/TWSG1/JAG1/ID1/JUND	17
GO:0010498	proteasomal protein catabolic process	0.00974812	0.00822033	GBA/UCHL5/TRIB2/SPOPL/CUL3/STT3B/TRIM71/TBL1XR1/FBXL5/ANAPC4/DNAJB14/FBXW7/FBXO5/CUL1/KLHL15/CCAR2/TRIB1/RAD23B/FBXL15/BIRC2/MDM2/TMTC3/UBAC2/BAG5/AKT1/ANAPC11/PMAIP1/SOCS6/EDEM2/APOE	30
GO:0045444	fat cell differentiation	0.00994611	0.00838729	ZBTB7B/HNRNPU/TRIB2/ZFP36L2/TBL1XR1/HES1/BBS12/ARL4A/RUNX1T1/NR4A3/TCF7L2/CTBP2/AAMDC/WDFY2/AKT1/GPS2/MKKS/JAG1	18
GO:1902807	negative regulation of cell cycle G1/S phase transition	0.0101649	0.00857178	MUC1/CDC73/CTDSP1/JADE1/CDC25C/CNOT8/CNOT7/PTEN/ATM/CTDSP2/MDM2/RPL26/PCNA	13
GO:0048638	regulation of developmental growth	0.0101999	0.00860132	CRABP2/MBD5/SEMA5B/RUFY3/FGF2/SEMA6A/JARID2/PIM1/HEY2/LATS1/RIMS2/PTK2/TGFBR1/BMPR1A/PTEN/FGFR2/CTTN/YAP1/GLI1/AKT1/CDK5R1/CTDP1/MKKS/APOE	24
GO:0070507	regulation of microtubule cytoskeleton organization	0.0102449	0.00863921	HNRNPU/XPO1/CLASP1/PDCD6IP/STAG1/PLK4/PRKAA1/GNAI1/MID1IP1/TERF1/MARK2/CHEK1/BORA/CDK5R1/STMN3/DYRK1A	16
GO:0006337	nucleosome disassembly	0.0102449	0.00863921	HMGA1/ARID2/NFE2/SMARCD2/SMARCA4	5
GO:0060716	labyrinthine layer blood vessel development	0.0102449	0.00863921	FZD5/HES1/HEY2/HEY1/AKT1	5
GO:0051348	negative regulation of transferase activity	0.0102449	0.00863921	GBA/HNRNPU/TRIB2/SPRED2/SPRY4/LATS1/FBXO5/HSPB1/PRKAR2B/TERF1/TRIB1/GNAQ/PHPT1/PTEN/DUSP16/BAG5/AKT1/IGF1R/GPS2/SOCS3/APOE	21
GO:0033157	regulation of intracellular protein transport	0.0103583	0.00873487	XPO1/FZD5/PDCD10/RUFY3/FBXW7/PRKAA1/RIOK2/FYN/FLNA/EMD/TCF7L2/C2CD5/MDM2/CEP290/RAN/UBAC2/CDK5R1/EDEM2	18
GO:0042770	signal transduction in response to DNA damage	0.0109873	0.00926528	MUC1/SPRED2/CDC25C/CNOT8/FOXO3/CNOT7/ATM/CHEK1/MDM2/RPL26/PMAIP1/PCNA/DYRK1A	13
GO:0032984	protein-containing complex disassembly	0.0109873	0.00926528	GBA/VAMP8/CLASP1/FZD5/EIF5A2/F2RL1/HMGA1/VTA1/MID1IP1/MYC/RDX/ARID2/NFE2/MRPL52/KLC1/IGF1R/EIF5A/SMARCD2/MRPL38/DSTN/STMN3/SMARCA4/SCAF4	23
GO:0050803	regulation of synapse structure or activity	0.0111687	0.00941829	ABI2/LRRN1/ETV5/FYN/LRRN3/GPC4/SLITRK2/YWHAZ/PTK2/ABHD17B/PTEN/CAPRIN1/LRFN4/LRFN5/CDK5R1/APOE/TIAM1/ITSN1	18
GO:1903362	regulation of cellular protein catabolic process	0.0111687	0.00941829	GBA/UCHL5/TRIB2/FBXL5/FBXW7/LATS1/CCAR2/TRIB1/PTK2/RAD23B/PTEN/RDX/MDM2/TMTC3/UBAC2/BAG5/AKT1/EDEM2/APOE	19
GO:1904837	beta-catenin-TCF complex assembly	0.0114305	0.00963901	CDC73/MYC/TCF7L2/BCL9L/AXIN2/SMARCA4	6
GO:0043954	cellular component maintenance	0.0114305	0.00963901	F2RL1/FYN/PCLO/ABHD17B/CTBP2/CTTN/IGF1R/APOE	8
GO:0017145	stem cell division	0.0115486	0.0097386	RAB10/ZFP36L2/FZD7/CUL3/ETV5/ING2/FGFR2	7
GO:0018205	peptidyl-lysine modification	0.0117984	0.0099493	MUC1/LMNA/ARID4B/NCOA1/EPC2/RIF1/SETD5/MSL2/JADE1/PRKAA1/JADE2/NSD1/SIRT5/JARID2/EHMT2/SUPT3H/PHF10/BCOR/ELP3/KDM4C/ZMIZ1/RSF1/EED/KMT2A/CHEK1/MDM2	26
GO:0097062	dendritic spine maintenance	0.0121156	0.0102168	FYN/ABHD17B/CTTN/IGF1R/APOE	5
GO:0030324	lung development	0.01226	0.0103385	SOX11/PKDCC/SP3/HES1/HHIP/FBXW7/ZIC3/RDH10/BMPR1A/FGFR2/YAP1/GLI1/FOXJ1/SMAD2/ID1	15
GO:0006403	RNA localization	0.01226	0.0103385	SMG7/HNRNPU/LRPPRC/XPO1/EIF5A2/CETN3/RIOK2/IGF2BP3/HNRNPA2B1/RRS1/TERF1/ENY2/ATM/ATXN2/RAN/EIF5A/ALYREF/EIF6	18
GO:0006977	DNA damage response, signal transduction by p53 class mediator resulting in cell cycle arrest	0.0123085	0.0103795	MUC1/CDC25C/CNOT8/CNOT7/ATM/MDM2/RPL26/PCNA	8
GO:0032386	regulation of intracellular transport	0.0130492	0.011004	TRIM58/XPO1/VAMP8/FZD5/PDCD10/RUFY3/FBXW7/PRKAA1/RIOK2/FER/FYN/FLNA/EMD/RIMS2/TCF7L2/RDX/C2CD5/MDM2/PPP1R12A/CEP290/RAN/UBAC2/LAMP1/CPLX3/CDH3/CDK5R1/EDEM2	27
GO:0050657	nucleic acid transport	0.013251	0.0111742	SMG7/HNRNPU/LRPPRC/XPO1/EIF5A2/CETN3/RIOK2/IGF2BP3/HNRNPA2B1/RRS1/ENY2/ATXN2/RAN/EIF5A/ALYREF/EIF6	16
GO:0050658	RNA transport	0.013251	0.0111742	SMG7/HNRNPU/LRPPRC/XPO1/EIF5A2/CETN3/RIOK2/IGF2BP3/HNRNPA2B1/RRS1/ENY2/ATXN2/RAN/EIF5A/ALYREF/EIF6	16
GO:0051961	negative regulation of nervous system development	0.013251	0.0111742	LIN28A/SOX11/CTDSP1/SEMA5B/SOX2/HES1/RUFY3/PPP3CA/SEMA6A/FOXO3/HEY1/PTK2/BMPR1A/PTEN/GDF11/MDM2/BAG5/RAP1GAP2/CDK5R1/JAG1/ID1/APOE	22
GO:0072431	signal transduction involved in mitotic G1 DNA damage checkpoint	0.013251	0.0111742	MUC1/CDC25C/CNOT8/CNOT7/ATM/MDM2/RPL26/PCNA	8
GO:1902400	intracellular signal transduction involved in G1 DNA damage checkpoint	0.013251	0.0111742	MUC1/CDC25C/CNOT8/CNOT7/ATM/MDM2/RPL26/PCNA	8
GO:0048511	rhythmic process	0.0136543	0.0115143	HNRNPU/NCOA1/NR1D2/HNRNPD/FBXW7/PRKAA1/NFYA/FOXO3/CBX3/CCAR2/GNAQ/PTEN/MDK/KMT2A/SP1/CDK5R1/TNFRSF11A/PCNA/ID1/JUND/DYRK1A	21
GO:0003197	endocardial cushion development	0.013721	0.0115706	ACVR1/HEY2/HEY1/TGFBR1/BMPR1A/MDM2/JAG1	7
GO:0060412	ventricular septum morphogenesis	0.013721	0.0115706	SOX11/ACVR1/HES1/HEY2/HEY1/TGFBR1/FGFR2	7
GO:1903050	regulation of proteolysis involved in cellular protein catabolic process	0.013721	0.0115706	GBA/UCHL5/TRIB2/FBXW7/LATS1/CCAR2/TRIB1/PTK2/RAD23B/PTEN/MDM2/TMTC3/UBAC2/BAG5/AKT1/EDEM2/APOE	17
GO:0031498	chromatin disassembly	0.0137698	0.0116117	HMGA1/ARID2/NFE2/SMARCD2/SMARCA4	5
GO:0030509	BMP signaling pathway	0.0137698	0.0116117	SOX11/GDF7/ACVR1/SLC33A1/SKIL/HES1/HIVEP1/XIAP/BMPR1A/FBXL15/TOB1/TWSG1/SMAD2/ID1	14
GO:0106027	neuron projection organization	0.0138251	0.0116583	ABI2/FYN/ABHD17B/PTEN/CAPRIN1/CTTN/IGF1R/CDK5R1/APOE/TIAM1	10
GO:0030323	respiratory tube development	0.0138251	0.0116583	SOX11/PKDCC/SP3/HES1/HHIP/FBXW7/ZIC3/RDH10/BMPR1A/FGFR2/YAP1/GLI1/FOXJ1/SMAD2/ID1	15
GO:0060674	placenta blood vessel development	0.0138661	0.0116929	FZD5/HES1/HEY2/HEY1/AKT1/SOCS3	6
GO:0072401	signal transduction involved in DNA integrity checkpoint	0.0142054	0.011979	MUC1/CDC25C/CNOT8/CNOT7/ATM/CHEK1/MDM2/RPL26/PCNA	9
GO:0072422	signal transduction involved in DNA damage checkpoint	0.0142054	0.011979	MUC1/CDC25C/CNOT8/CNOT7/ATM/CHEK1/MDM2/RPL26/PCNA	9
GO:1903364	positive regulation of cellular protein catabolic process	0.0142785	0.0120406	GBA/TRIB2/FBXL5/FBXW7/TRIB1/PTK2/PTEN/RDX/MDM2/TMTC3/AKT1/EDEM2/APOE	13
GO:0072413	signal transduction involved in mitotic cell cycle checkpoint	0.0150028	0.0126515	MUC1/CDC25C/CNOT8/CNOT7/ATM/MDM2/RPL26/PCNA	8
GO:1902402	signal transduction involved in mitotic DNA damage checkpoint	0.0150028	0.0126515	MUC1/CDC25C/CNOT8/CNOT7/ATM/MDM2/RPL26/PCNA	8
GO:1902403	signal transduction involved in mitotic DNA integrity checkpoint	0.0150028	0.0126515	MUC1/CDC25C/CNOT8/CNOT7/ATM/MDM2/RPL26/PCNA	8
GO:0006479	protein methylation	0.0153198	0.0129188	ICMT/LMNA/ARID4B/FAM98A/FBXO11/RIF1/SETD5/NSD1/JARID2/EHMT2/BCOR/PRDM14/KDM4C/EED/KMT2A	15
GO:0006611	protein export from nucleus	0.0153198	0.0129188	SMG7/XPO1/RIOK2/HSPA9/HNRNPA2B1/EMD/RRS1/ENY2/TCF7L2/DUSP16/MDM2/RAN/EIF5A/ALYREF/EIF6	15
GO:0008213	protein alkylation	0.0153198	0.0129188	ICMT/LMNA/ARID4B/FAM98A/FBXO11/RIF1/SETD5/NSD1/JARID2/EHMT2/BCOR/PRDM14/KDM4C/EED/KMT2A	15
GO:0007517	muscle organ development	0.0153198	0.0129188	FHL3/AKIRIN1/ZBTB18/SOX11/CHRNA1/FZD7/NR1D2/PPP3CA/FGF2/PRKAA1/JARID2/PIM1/HEY2/EMD/TGFBR1/BMPR1A/PTEN/FGFR2/YAP1/BCL9L/GLI1/ZBTB42/TCF12/CHD2/CTDP1/DDX17	26
GO:0033002	muscle cell proliferation	0.0157545	0.0132853	AKIRIN1/FGF2/JARID2/AIF1/PIM1/HEY2/TRIB1/TGFBR1/NR4A3/BMPR1A/PTEN/TCF7L2/FGFR2/YAP1/ARID2/GLI1/MDM2/AKT1	18
GO:0048732	gland development	0.0158113	0.0133333	ZBTB7B/GDF7/NCOA1/HK2/SP3/CUL3/SOX2/ETV5/HES1/HNRNPD/FBXW7/JARID2/LATS1/ZIC3/TGFBR1/BMPR1A/PTEN/FGFR2/MDK/ATM/GLI1/AKT1/PKM/TWSG1/SMAD2/TNFRSF11A/PCNA	27
GO:0035196	production of miRNAs involved in gene silencing by miRNA	0.0158113	0.0133333	LIN28A/PUM2/TRIM71/PPP3CA/LIN28B/HNRNPA2B1/SMAD2	7
GO:0031503	protein-containing complex localization	0.0158113	0.0133333	KLHL21/SSX2IP/SMG7/HNRNPU/XPO1/BBS12/RIOK2/MIOS/HNRNPA2B1/GPC4/RRS1/TERF1/ENY2/ATM/RAN/MZT1/EIF5A/ALYREF/EIF6/RAB8A	20
GO:1902808	positive regulation of cell cycle G1/S phase transition	0.0158113	0.0133333	CDC73/ANKRD17/AIF1/MEPCE/RDX/GLI1/MDM2/AKT1	8
GO:1903311	regulation of mRNA metabolic process	0.0159525	0.0134523	RBMXL1/CDC73/HNRNPU/PUM2/ZFP36L2/XPO1/TRIM71/HNRNPD/CNOT8/IGF2BP3/HNRNPA2B1/HSPB1/CNOT7/YWHAZ/NANOS1/AKT1/CARHSP1/FXR2/TOB1/AXIN2/DDX17/DYRK1A	22
GO:0043434	response to peptide hormone	0.0164962	0.0139108	ZBTB7B/RAB10/ATP6V1B1/MBD5/IRS1/PRKAA1/FER/FOXO3/FYN/CRHR2/GNAI1/PRKAR2B/PTK2/NR4A3/PTEN/ESRRA/C2CD5/SP1/MDM2/AKT1/PKM/IGF1R/COL1A1/SOCS3/EIF6/RAB8A/JUND	27
GO:0090092	regulation of transmembrane receptor protein serine/threonine kinase signaling pathway	0.0165739	0.0139763	SOX11/GDF7/ACVR1/SKIL/HES1/NRROS/ING2/XIAP/TGFBR1/BMPR1A/FBXL15/BCL9L/GDF11/INHBE/TOB1/MTMR4/TWSG1/SMAD2	18
GO:0043516	regulation of DNA damage response, signal transduction by p53 class mediator	0.0170556	0.0143826	SPRED2/ATM/MDM2/RPL26/PMAIP1/DYRK1A	6
GO:0045931	positive regulation of mitotic cell cycle	0.0170558	0.0143827	HNRNPU/MTA3/CUL3/HES1/ANAPC4/ANKRD17/CDC25C/AIF1/FBXO5/MEPCE/RDX/MDM2/AKT1/ANAPC11	14
GO:0006612	protein targeting to membrane	0.0172968	0.0145859	ICMT/RPSA/RPL24/ATG3/RPS18/FYN/RPS12/RPL10/VPS37A/GOLGA7/RPL7/PEX16/C2CD5/ZDHHC22/RPL26/CDK5R1	16
GO:0007178	transmembrane receptor protein serine/threonine kinase signaling pathway	0.0174711	0.0147329	SOX11/GDF7/ACVR1/SLC33A1/SKIL/HES1/NRROS/ING2/HIVEP1/XIAP/PTK2/TGFBR1/BMPR1A/FBXL15/BCL9L/GDF11/INHBE/TOB1/MTMR4/TWSG1/SMAD2/ID1/DUSP15	23
GO:0097150	neuronal stem cell population maintenance	0.0178702	0.0150694	SOX2/HES1/FOXO3/FANCC/JAG1	5
GO:0006476	protein deacetylation	0.0179694	0.0151532	MIER1/ZBTB7B/MTA3/SPRED2/TBL1XR1/ING2/PRKAA1/SIRT5/CCAR2/DYRK1A	10
GO:0035265	organ growth	0.0187525	0.0158135	FGF2/JARID2/PIM1/HEY2/LATS1/PTK2/TGFBR1/BMPR1A/PTEN/FGFR2/YAP1/ARID2/GLI1/AKT1/SMAD2/CTDP1	16
GO:0010862	positive regulation of pathway-restricted SMAD protein phosphorylation	0.0187525	0.0158135	GDF7/ACVR1/TGFBR1/BMPR1A/GDF11/INHBE/TWSG1	7
GO:0055023	positive regulation of cardiac muscle tissue growth	0.0187525	0.0158135	FGF2/PIM1/HEY2/BMPR1A/FGFR2/YAP1/GLI1	7
GO:0061014	positive regulation of mRNA catabolic process	0.0187525	0.0158135	ZFP36L2/TRIM71/HNRNPD/CNOT8/CNOT7/NANOS1/TOB1	7
GO:0003203	endocardial cushion morphogenesis	0.0187997	0.0158533	ACVR1/HEY2/HEY1/TGFBR1/BMPR1A/MDM2	6
GO:1903313	positive regulation of mRNA metabolic process	0.0192354	0.0162207	RBMXL1/CDC73/ZFP36L2/TRIM71/HNRNPD/CNOT8/CNOT7/NANOS1/TOB1	9
GO:0031571	mitotic G1 DNA damage checkpoint	0.0196506	0.0165708	MUC1/CDC25C/CNOT8/CNOT7/ATM/MDM2/RPL26/PCNA	8
GO:0044819	mitotic G1/S transition checkpoint	0.0196506	0.0165708	MUC1/CDC25C/CNOT8/CNOT7/ATM/MDM2/RPL26/PCNA	8
GO:0046622	positive regulation of organ growth	0.0196506	0.0165708	FGF2/PIM1/HEY2/BMPR1A/FGFR2/YAP1/GLI1/AKT1	8
GO:0050679	positive regulation of epithelial cell proliferation	0.0197161	0.0166261	LAMC1/SOX11/FZD7/FGF2/DLX6/MYC/TGFBR1/NR4A3/BMPR1A/TCF7L2/FGFR2/MDK/SP1/AKT1/CDH3/ID1	16
GO:0003279	cardiac septum development	0.0197237	0.0166325	SOX11/ACVR1/HES1/HEY2/HEY1/TGFBR1/BMPR1A/FGFR2/MDM2/ZBTB14/JAG1	11
GO:0003181	atrioventricular valve morphogenesis	0.0202228	0.0170534	ACVR1/HEY2/HEY1/BMPR1A/MDM2	5
GO:1905475	regulation of protein localization to membrane	0.0202228	0.0170534	ARHGEF16/TP53BP2/PKDCC/VAMP8/FYN/GOPC/ACTB/GPC4/YWHAZ/PICALM/C2CD5/PPP1R13B/AKT1/CDK5R1/PMAIP1	15
GO:0034330	cell junction organization	0.0202699	0.0170931	LAMC1/STRN/CLASP1/FZD5/PDCD6IP/LIMCH1/CDH6/F2RL1/ACTB/CDHR3/FLNA/PTK2/TGFBR1/PTEN/CTTN/RDX/MPP5/MYO9A/CDH3/PARD6B	20
GO:0043543	protein acylation	0.0202699	0.0170931	MUC1/NCOA1/EPC2/SETD5/MSL2/JADE1/PRKAA1/JADE2/SUPT3H/PHF10/ELP3/GOLGA7/ABHD17B/RSF1/KMT2A/CHEK1/ZDHHC17/ZDHHC22	18
GO:2000058	regulation of ubiquitin-dependent protein catabolic process	0.0202699	0.0170931	GBA/UCHL5/TRIB2/FBXW7/LATS1/CCAR2/TRIB1/PTK2/RAD23B/PTEN/MDM2/BAG5/AKT1	13
GO:0044783	G1 DNA damage checkpoint	0.0208115	0.0175498	MUC1/CDC25C/CNOT8/CNOT7/ATM/MDM2/RPL26/PCNA	8
GO:0071560	cellular response to transforming growth factor beta stimulus	0.0208115	0.0175498	SOX11/ZFP36L2/ACVR1/SKIL/NRROS/ING2/FYN/PTK2/TGFBR1/BMPR1A/FGFR2/BCL9L/COL1A1/MTMR4/TWSG1/SMAD2/ID1/DUSP15	18
GO:0045165	cell fate commitment	0.0208115	0.0175498	ZBTB7B/CDC73/GDF7/RAB10/ACVR1/FZD7/SOX2/HES1/FGF2/HEY2/LATS1/PRDM14/TGFBR1/BMPR1A/TCF7L2/FGFR2/SMAD2/JAG1/MIAT	19
GO:0018394	peptidyl-lysine acetylation	0.0210688	0.0177668	MUC1/NCOA1/EPC2/SETD5/MSL2/JADE1/PRKAA1/JADE2/SUPT3H/PHF10/ELP3/RSF1/KMT2A/CHEK1	14
GO:0000819	sister chromatid segregation	0.0214299	0.0180713	PHF13/HNRNPU/CUL3/STAG1/ANAPC4/FBXW7/RIOK2/LATS1/FBXO5/RRS1/ATM/RAN/PDS5B/AXIN2/ANAPC11	15
GO:0034968	histone lysine methylation	0.0214299	0.0180713	LMNA/ARID4B/RIF1/SETD5/NSD1/JARID2/EHMT2/BCOR/KDM4C/EED/KMT2A	11
GO:0045598	regulation of fat cell differentiation	0.0214299	0.0180713	ZBTB7B/HNRNPU/TRIB2/ZFP36L2/HES1/BBS12/RUNX1T1/AAMDC/WDFY2/AKT1/GPS2/JAG1	12
GO:0042176	regulation of protein catabolic process	0.0215536	0.0181756	GBA/UCHL5/TRIB2/XPO1/ATG4B/FBXL5/FBXW7/FYN/LATS1/FLNA/CCAR2/TRIB1/PTK2/RAD23B/PTEN/PACSIN3/RDX/MDM2/TMTC3/UBAC2/BAG5/AKT1/EDEM2/APOE	24
GO:0071772	response to BMP	0.0215536	0.0181756	SOX11/GDF7/ACVR1/SLC33A1/SKIL/HES1/HIVEP1/XIAP/BMPR1A/FBXL15/TOB1/TWSG1/SMAD2/ID1	14
GO:0071773	cellular response to BMP stimulus	0.0215536	0.0181756	SOX11/GDF7/ACVR1/SLC33A1/SKIL/HES1/HIVEP1/XIAP/BMPR1A/FBXL15/TOB1/TWSG1/SMAD2/ID1	14
GO:2001234	negative regulation of apoptotic signaling pathway	0.0215536	0.0181756	MUC1/LMNA/ACVR1/ING2/FYN/HSPB1/CCAR2/C8orf44-SGK3/TGFBR1/TCF7L2/CTTN/YAP1/MDM2/TPT1/BAG5/AKT1/MAZ	17
GO:0031060	regulation of histone methylation	0.0217471	0.0183387	LMNA/RIF1/NSD1/JARID2/BCOR/KDM4C/EED/KMT2A	8
GO:0032204	regulation of telomere maintenance	0.0221016	0.0186377	SMG7/HNRNPU/HNRNPD/HNRNPA2B1/TERF1/MYC/ATM/RTEL1/MAP2K7	9
GO:0043243	positive regulation of protein complex disassembly	0.0221016	0.0186377	GBA/EIF5A2/F2RL1/IGF1R/EIF5A/DSTN	6
GO:0001890	placenta development	0.0224341	0.0189181	NCOA1/SP3/FZD5/HES1/PLK4/HEY2/HEY1/PTK2/FGFR2/BIRC2/CDX2/AKT1/SOCS3	13
GO:2001233	regulation of apoptotic signaling pathway	0.0224341	0.0189181	MUC1/LMNA/TP53BP2/ACVR1/SKIL/FBXW7/ING2/FYN/HSPB1/CCAR2/C8orf44-SGK3/YWHAZ/TGFBR1/PTEN/TCF7L2/CTTN/YAP1/MDM2/TPT1/BAG5/PPP1R13B/AKT1/MAZ/RPL26/PMAIP1	25
GO:0051052	regulation of DNA metabolic process	0.0224341	0.0189181	SMG7/HNRNPU/RIF1/ANKRD17/HNRNPD/FGF2/FBXW7/EHMT2/FBXO5/HNRNPA2B1/KLHL15/NUGGC/PRDM14/TERF1/MYC/ATM/KMT2A/CHEK1/GLI1/AKT1/AXIN2/ALYREF/MBD2/PCNA/RTEL1/MAP2K7	26
GO:0031050	dsRNA processing	0.022784	0.0192131	LIN28A/PUM2/TRIM71/PPP3CA/LIN28B/HNRNPA2B1/SMAD2	7
GO:0070918	production of small RNA involved in gene silencing by RNA	0.022784	0.0192131	LIN28A/PUM2/TRIM71/PPP3CA/LIN28B/HNRNPA2B1/SMAD2	7
GO:0032486	Rap protein signal transduction	0.0228007	0.0192272	RAP2B/RAP2C/RDX/RAP2A	4
GO:0042159	lipoprotein catabolic process	0.0228007	0.0192272	ABHD17B/ATM/ABHD13/APOE	4
GO:0043517	positive regulation of DNA damage response, signal transduction by p53 class mediator	0.0228007	0.0192272	SPRED2/ATM/RPL26/PMAIP1	4
GO:0071158	positive regulation of cell cycle arrest	0.023007	0.0194012	MUC1/CDC25C/CNOT8/CNOT7/ATM/MDM2/RPL26/CDK5R1/PCNA	9
GO:0050808	synapse organization	0.0231019	0.0194812	CHRNA1/ABI2/FZD5/LRRN1/ETV5/FYN/ACTB/PCLO/LRRN3/GPC4/SLITRK2/YWHAZ/PTK2/ABHD17B/PTEN/CTBP2/CAPRIN1/LRFN4/CTTN/LRFN5/IGF1R/CDK5R1/APOE/TIAM1/ITSN1	25
GO:0048738	cardiac muscle tissue development	0.0231019	0.0194812	LMNA/HNRNPU/ACVR1/FZD7/FGF2/JARID2/PIM1/HEY2/TGFBR1/BMPR1A/PTEN/FGFR2/YAP1/ARID2/GLI1/ALPK3/CTDP1	17
GO:0071559	response to transforming growth factor beta	0.0241568	0.0203708	SOX11/ZFP36L2/ACVR1/SKIL/NRROS/ING2/FYN/PTK2/TGFBR1/BMPR1A/FGFR2/BCL9L/COL1A1/MTMR4/TWSG1/SMAD2/ID1/DUSP15	18
GO:0060421	positive regulation of heart growth	0.0246023	0.0207464	FGF2/PIM1/HEY2/BMPR1A/FGFR2/YAP1/GLI1	7
GO:0060840	artery development	0.0246735	0.0208065	HES1/HEY2/HEY1/TGFBR1/ZMIZ1/BMPR1A/MDK/ARID2/JAG1/APOE	10
GO:0051168	nuclear export	0.0246735	0.0208065	SMG7/XPO1/RIOK2/HSPA9/HNRNPA2B1/EMD/RRS1/ENY2/TCF7L2/DUSP16/MDM2/RAN/EIF5A/ALYREF/EIF6	15
GO:0003171	atrioventricular valve development	0.0246735	0.0208065	ACVR1/HEY2/HEY1/BMPR1A/MDM2	5
GO:0050673	epithelial cell proliferation	0.0246735	0.0208065	LAMC1/CDC73/SOX11/FZD7/PDCD10/SOX2/HES1/FGF2/FBXW7/DLX6/MYC/TGFBR1/NR4A3/BMPR1A/PTEN/TCF7L2/FGFR2/MDK/YAP1/SP1/GLI1/AKT1/CDH3/ID1/APOE/HMGN1	26
GO:0016573	histone acetylation	0.0261541	0.0220551	MUC1/NCOA1/EPC2/SETD5/MSL2/JADE1/JADE2/SUPT3H/PHF10/ELP3/RSF1/KMT2A/CHEK1	13
GO:0032869	cellular response to insulin stimulus	0.026419	0.0222784	ZBTB7B/RAB10/ATP6V1B1/IRS1/PRKAA1/FER/FOXO3/PTEN/ESRRA/C2CD5/SP1/AKT1/PKM/IGF1R/SOCS3/RAB8A	16
GO:1902229	regulation of intrinsic apoptotic signaling pathway in response to DNA damage	0.0265679	0.022404	MUC1/SKIL/ING2/CCAR2/TPT1/RPL26	6
GO:0051169	nuclear transport	0.027021	0.0227861	LMNA/SMG7/XPO1/PPP3CA/RIOK2/FAM53C/HSPA9/HMGA1/HNRNPA2B1/FLNA/EMD/RRS1/ENY2/TCF7L2/DUSP16/MDM2/PPP1R12A/RAN/AKT1/EIF5A/ALYREF/EIF6	22
GO:0035690	cellular response to drug	0.0272976	0.0230194	NCOA1/PDCD10/HNRNPD/PPP3CA/PRKAA1/GLRA1/AIF1/FOXO3/FYN/ACTB/GNAI1/MYC/GNAQ/NR4A3/PTEN/CHRM4/KMT2A/MDM2/PPP1R12A/RAP2A/CDK5R1/PCNA/ID1	23
GO:0003007	heart morphogenesis	0.0272976	0.0230194	SOX11/ACVR1/HES1/PIM1/HEY2/ZIC3/HEY1/PTK2/TGFBR1/ZMIZ1/BMPR1A/FGFR2/YAP1/ARID2/MDM2/AXIN2/MKKS/JAG1	18
GO:0014031	mesenchymal cell development	0.0276552	0.0233209	SOX11/ACVR1/SEMA5B/HES1/SEMA6A/HEY2/RDH10/BMPR1A/JAG1	9
GO:0032535	regulation of cellular component size	0.0279488	0.0235684	HP1BP3/CRABP2/ABI2/SEMA5B/RUFY3/CLCN3/SLC12A7/F2RL1/FER/SEMA6A/LATS1/PTEN/CTTN/FCHSD2/PICALM/RDX/AKT1/RAP1GAP2/CDK5R1/CDC42EP4/MKKS/DSTN/APOE	23
GO:0016571	histone methylation	0.0284234	0.0239687	LMNA/ARID4B/RIF1/SETD5/NSD1/JARID2/EHMT2/BCOR/PRDM14/KDM4C/EED/KMT2A	12
GO:0060541	respiratory system development	0.0286535	0.0241627	SOX11/PKDCC/SP3/HES1/HHIP/FBXW7/ZIC3/RDH10/BMPR1A/FGFR2/YAP1/GLI1/FOXJ1/SMAD2/ID1	15
GO:1905269	positive regulation of chromatin organization	0.0290243	0.0244754	MIER1/ZBTB7B/MUC1/LMNA/RIF1/ING2/JARID2/EED/ATM/KMT2A	10
GO:0060395	SMAD protein signal transduction	0.0302938	0.0255459	GDF7/SLC33A1/TGFBR1/BMPR1A/GDF11/INHBE/TOB1/SMAD2	8
GO:0043161	proteasome-mediated ubiquitin-dependent protein catabolic process	0.0302938	0.0255459	GBA/UCHL5/TRIB2/SPOPL/CUL3/STT3B/TRIM71/TBL1XR1/FBXL5/ANAPC4/DNAJB14/FBXW7/FBXO5/CUL1/KLHL15/CCAR2/TRIB1/RAD23B/FBXL15/BIRC2/MDM2/BAG5/AKT1/ANAPC11/EDEM2	25
GO:0034329	cell junction assembly	0.0302938	0.0255459	LAMC1/STRN/CLASP1/FZD5/PDCD6IP/LIMCH1/CDH6/ACTB/CDHR3/FLNA/PTK2/PTEN/CTTN/MPP5/MYO9A/CDH3/PARD6B	17
GO:0006892	post-Golgi vesicle-mediated transport	0.0306689	0.0258623	RAB10/PKDCC/VAMP8/TRIM23/VPS52/GOPC/GOLGA7/VPS13A/LAMP1/LLGL1	10
GO:0002011	morphogenesis of an epithelial sheet	0.0313006	0.0263949	SOX11/CLASP1/PDCD10/FLNA/PTEN/MPP5/JAG1	7
GO:0007409	axonogenesis	0.0318866	0.0268891	CRABP2/GDF7/RAB10/RPL24/SEMA5B/SKIL/APBB2/RUFY3/SEMA6A/FYN/ACTB/SLITRK2/PTK2/NR4A3/PTEN/FGFR2/MARK2/CTTN/PICALM/OTX2/LLGL1/CDK5R1/B4GALT6/PARD6B/RAB8A/APOE/TIAM1	27
GO:0018393	internal peptidyl-lysine acetylation	0.0321626	0.0271219	MUC1/NCOA1/EPC2/SETD5/MSL2/JADE1/JADE2/SUPT3H/PHF10/ELP3/RSF1/KMT2A/CHEK1	13
GO:0008593	regulation of Notch signaling pathway	0.0323851	0.0273095	PDCD10/HES1/TSPAN5/FBXW7/HEY2/HEY1/ZMIZ1/AKT1/LLGL1/JAG1	10
GO:0062033	positive regulation of mitotic sister chromatid segregation	0.0329049	0.0277478	HNRNPU/CUL3/ANAPC4/ANAPC11	4
GO:0043414	macromolecule methylation	0.0332107	0.0280057	ICMT/LMNA/ARID4B/FAM98A/FBXO11/RIF1/SETD5/MTRR/NSD1/JARID2/EHMT2/MEPCE/BCOR/PRDM14/MYC/KDM4C/TRDMT1/EED/KMT2A/MBD2	20
GO:0010332	response to gamma radiation	0.0339033	0.0285898	PRKAA1/MYC/YAP1/ATM/MDM2/LIG4/RPL26	7
GO:0048562	embryonic organ morphogenesis	0.034302	0.028926	SOX11/ATP6V1B1/ACVR1/SP3/FZD5/LRIG1/HES1/DLX6/ZIC3/RDH10/MMP16/TGFBR1/NR4A3/FGFR2/YAP1/GLI1/CEP290/SMAD2/MKKS	19
GO:0099173	postsynapse organization	0.0349338	0.0294588	ABI2/ETV5/FYN/ACTB/ABHD17B/PTEN/CAPRIN1/LRFN4/CTTN/IGF1R/CDK5R1/APOE/TIAM1	13
GO:0061136	regulation of proteasomal protein catabolic process	0.0349338	0.0294588	GBA/UCHL5/TRIB2/FBXW7/CCAR2/TRIB1/RAD23B/MDM2/TMTC3/UBAC2/BAG5/AKT1/EDEM2/APOE	14
GO:1990778	protein localization to cell periphery	0.0350592	0.0295645	ARHGEF16/RAB10/PKDCC/VAMP8/TSPAN5/GOPC/EPB41L2/ACTB/GNAI1/GPC4/FLNA/GOLGA7/PICALM/RDX/C2CD5/RAP2A/MPP5/ZDHHC22/AKT1/RAB8A	20
GO:1902905	positive regulation of supramolecular fiber organization	0.0356568	0.0300684	CLASP1/ABI2/LIMCH1/F2RL1/FER/FLNA/TERF1/TGFBR1/CTTN/FCHSD2/CDK5R1/CDC42EP4/DSTN/ID1/APOE	15
GO:0043502	regulation of muscle adaptation	0.0358836	0.0302597	LMNA/LMCD1/PPP3CA/JARID2/AIF1/FOXO3/PTK2/NR4A3/MTMR4/CTDP1	10
GO:0031058	positive regulation of histone modification	0.0374739	0.0316007	ZBTB7B/MUC1/LMNA/RIF1/ING2/JARID2/EED/ATM/KMT2A	9
GO:0090287	regulation of cellular response to growth factor stimulus	0.0389293	0.0328281	SOX11/SKIL/HES1/NRROS/FGF2/HHIP/ING2/SEMA6A/SPRY4/XIAP/PRDM14/TGFBR1/FBXL15/BCL9L/OTX2/TOB1/MTMR4/TWSG1/SMAD2	19
GO:1900153	positive regulation of nuclear-transcribed mRNA catabolic process, deadenylation-dependent decay	0.0393325	0.033168	ZFP36L2/CNOT7/NANOS1/TOB1	4
GO:0006475	internal protein amino acid acetylation	0.0397358	0.0335082	MUC1/NCOA1/EPC2/SETD5/MSL2/JADE1/JADE2/SUPT3H/PHF10/ELP3/RSF1/KMT2A/CHEK1	13
GO:1903749	positive regulation of establishment of protein localization to mitochondrion	0.0397358	0.0335082	TP53BP2/FZD5/FBXW7/PRKAA1/YWHAZ/PPP1R13B/PMAIP1	7
GO:0010948	negative regulation of cell cycle process	0.0402697	0.0339583	MUC1/CDC73/ZFP36L2/CTDSP1/JADE1/FBXW7/CDC25C/CNOT8/EHMT2/FBXO5/CBX3/CUL1/CNOT7/TERF1/PTEN/EED/ATM/CHEK1/CTDSP2/MDM2/RPL26/PCNA	22
GO:0048608	reproductive structure development	0.0403893	0.0340592	ARID4B/SDC1/GDF7/NCOA1/SP3/FZD5/HES1/PLK4/ING2/FOXO3/HEY2/FLNA/RDH10/HEY1/PTK2/TGFBR1/PTEN/FGFR2/BIRC2/ATM/GLI1/CDX2/AKT1/SOCS3/MKKS	25
GO:0010586	miRNA metabolic process	0.0409765	0.0345544	LIN28A/TRIM71/LIN28B/RAN/DDX17	5
GO:1904951	positive regulation of establishment of protein localization	0.041695	0.0351603	TP53BP2/FZD5/PDCD10/RUFY3/FBXW7/PRKAA1/F2RL1/RIOK2/AIF1/FYN/FLNA/EMD/YWHAZ/PHPT1/GLUD1/TCF7L2/MDK/C2CD5/TM7SF3/MDM2/CEP290/RAN/PPP1R13B/CDK5R1/PMAIP1/EDEM2	26
GO:0003281	ventricular septum development	0.0423671	0.0357271	SOX11/ACVR1/HES1/HEY2/HEY1/TGFBR1/FGFR2/MDM2	8
GO:0090311	regulation of protein deacetylation	0.0427449	0.0360456	ZBTB7B/SPRED2/ING2/PRKAA1/CCAR2/DYRK1A	6
GO:0019216	regulation of lipid metabolic process	0.0427449	0.0360456	GGPS1/NCOA1/IRS1/NR1D2/ZBTB20/TBL1XR1/FGF2/FBXW7/PRKAA1/NFYA/MID1IP1/RDH10/PTK2/NR4A3/SP1/RAN/AKT1/GPS2/MTMR4/SOCS3/SOCS6/EIF6/APOE/APOC1	24
GO:0018022	peptidyl-lysine methylation	0.0427449	0.0360456	LMNA/ARID4B/RIF1/SETD5/NSD1/JARID2/EHMT2/BCOR/KDM4C/EED/KMT2A	11
GO:0061458	reproductive system development	0.0430373	0.0362922	ARID4B/SDC1/GDF7/NCOA1/SP3/FZD5/HES1/PLK4/ING2/FOXO3/HEY2/FLNA/RDH10/HEY1/PTK2/TGFBR1/PTEN/FGFR2/BIRC2/ATM/GLI1/CDX2/AKT1/SOCS3/MKKS	25
GO:0006260	DNA replication	0.0432045	0.0364332	ORC4/BOD1L1/ANKRD17/FBXW7/EHMT2/HMGA1/FBXO5/NUGGC/GINS4/TERF1/ATM/CHEK1/GLI1/NAP1L1/LIG4/ALYREF/PCNA/RTEL1	18
GO:0007163	establishment or maintenance of cell polarity	0.0440079	0.0371107	LMNA/SDCCAG8/RAB10/CLASP1/PDCD6IP/HES1/RUFY3/PTK2/MARK2/CDX2/MPP5/MYO9A/LLGL1/FOXJ1/PARD6B	15
GO:2000027	regulation of animal organ morphogenesis	0.0443614	0.0374088	ACVR1/FZD7/FZD5/ETV5/HES1/FBXW7/PIM1/BCOR/GPC4/MYC/TGFBR1/BMPR1A/FGFR2/MDK/GLI1/JAG1/TIAM1	17
GO:0000422	autophagy of mitochondrion	0.0444329	0.0374691	GBA/HK2/FZD5/ATG3/FBXW7/FUNDC1/MARK2/CTTN	8
GO:0061726	mitochondrion disassembly	0.0444329	0.0374691	GBA/HK2/FZD5/ATG3/FBXW7/FUNDC1/MARK2/CTTN	8
GO:0022604	regulation of cell morphogenesis	0.0448336	0.037807	CRABP2/ABI2/SEMA5B/SKIL/RUFY3/PPP3CA/MYO10/SEMA6A/FYN/FLNA/RIMS2/PTK2/PTEN/CAPRIN1/MDK/MARK2/CTTN/RDX/BCL9L/FGD6/RAP2A/MYO9A/CDK5R1/CDC42EP4/ID1/APOE/TIAM1	27
GO:0006913	nucleocytoplasmic transport	0.0448336	0.037807	LMNA/SMG7/XPO1/PPP3CA/RIOK2/FAM53C/HSPA9/HNRNPA2B1/FLNA/EMD/RRS1/ENY2/TCF7L2/DUSP16/MDM2/PPP1R12A/RAN/AKT1/EIF5A/ALYREF/EIF6	21
GO:0072576	liver morphogenesis	0.04495	0.0379052	CUL3/FBXW7/MDK/GLI1	4
GO:0071774	response to fibroblast growth factor	0.0452314	0.0381425	ZFP36L2/SPRED2/GALNT3/TRIM71/FGF2/HHIP/SPRY4/PRDM14/FGFR2/OTX2/COL1A1/IER2	12
GO:0048193	Golgi vesicle transport	0.0473666	0.039943	RAB10/PKDCC/VAMP8/CUL3/RAB33B/TRIM23/VPS52/GOPC/TRAPPC2/GOLGA7/TRAPPC9/VPS13A/ARFGAP2/COPZ1/LAMP1/KLC1/LLGL1/COG1/TRAPPC8/RAB8A/PPP6R1/DNAJC28	22
GO:0043244	regulation of protein complex disassembly	0.0485443	0.0409361	GBA/CLASP1/EIF5A2/F2RL1/MID1IP1/RDX/IGF1R/EIF5A/DSTN/SCAF4	10
GO:0003170	heart valve development	0.048889	0.0412268	ACVR1/HEY2/HEY1/BMPR1A/MDM2/ZBTB14/JAG1	7
GO:0010769	regulation of cell morphogenesis involved in differentiation	0.0492452	0.0415272	CRABP2/ABI2/SEMA5B/SKIL/RUFY3/PPP3CA/SEMA6A/FLNA/PTK2/PTEN/CAPRIN1/MDK/MARK2/CTTN/RAP2A/CDK5R1/ID1/APOE/TIAM1	19
GO:0006469	negative regulation of protein kinase activity	0.0492452	0.0415272	GBA/TRIB2/SPRED2/SPRY4/LATS1/HSPB1/PRKAR2B/TRIB1/GNAQ/PTEN/DUSP16/AKT1/IGF1R/GPS2/SOCS3/APOE	16
GO:0046777	protein autophosphorylation	0.0492452	0.0415272	RAP2B/TNK2/RIOK2/FER/PIM1/FYN/TRIM24/RAP2C/PTK2/FGFR2/MARK2/ATM/RAP2A/AKT1/IGF1R/DYRK1A	16
GO:0033673	negative regulation of kinase activity	0.0495893	0.0418173	GBA/HNRNPU/TRIB2/SPRED2/SPRY4/LATS1/HSPB1/PRKAR2B/TRIB1/GNAQ/PTEN/DUSP16/AKT1/IGF1R/GPS2/SOCS3/APOE	17
GO:0045732	positive regulation of protein catabolic process	0.0496192	0.0418426	GBA/TRIB2/ATG4B/FBXL5/FBXW7/TRIB1/PTK2/PTEN/PACSIN3/RDX/MDM2/TMTC3/AKT1/EDEM2/APOE	15
GO:0031648	protein destabilization	0.0496192	0.0418426	CDC73/CUL3/FBXW7/MDM2/CCDC88C/ID1	6
GO:0060317	cardiac epithelial to mesenchymal transition	0.0496192	0.0418426	ACVR1/HEY2/HEY1/TGFBR1/JAG1	5
GO:0061311	cell surface receptor signaling pathway involved in heart development	0.0496192	0.0418426	ACVR1/HEY2/HEY1/BMPR1A/JAG1	5
