# Supplementary material for: Chemically defined and xeno-free culture condition for human extended pluripotent stem cells
Source: Nat Commun. 2021 May 21;12:3017. doi: 10.1038/s41467-021-23320-8 (PMC8139978; doi:10.1038/s41467-021-23320-8)
Supplement: Supplementary file 8 — Source Data [file 41467_2021_23320_MOESM8_ESM.xlsx]

## Sheet: Figure 1
Figure 1a
	Sample	Percentage of OCT4-Tdtomato positive
	F-LCDM	98	97.3
	None	3.75	4.14
	FGF2	39.2	38.8
	FGF4	42	43.6
	IGF1	4.58	6.03
	IGFII	3.68	4.84
	HRG	10.3	11.1
	FSTL1	0.78	0.86
	TGFb1	2.35	1.98
	Actinvin A	90.2	90.1
Figure 1b
	Sample	Cell number (10000)
	simplified LCDM	12.75	11.25	12.25
	+VC	25.5	22	22.5
	+Catalase	27	24.25	25.75
	+VC+Catalase	35.5	34.75	36.25
	F-LCDM	35	36.75	39.25
Figure 1c
	Sample	Cell number (10000)
	DF12/Neurobasal （1:1）	33	29.25	25.25	28.25
	DF12	18.75	21	21.75	19.75
	DMEM	14.75	18.75	10.75	28.25
	Neurobasal	2.75	1.75	1.75	3
	K.O.DMEM	2	5.5	3.5	2.75
Figure 1d
	Sample	Percentage of adherenced cells				Sample	Initial cell number (10000)				1.5h cell number (10000)
	Matrigel	84.375	72.1875	64.6875		Matrigel	8	8	8		6.75	5.775	5.175
	LN521	73.125	63.75	86.25		LN521	8	8	8		5.85	5.1	6.9
	LN511	35.625	29.0625	47.8125		LN511	8	8	8		2.85	2.325	3.825
	VTN-N	30.9375	22.5	35.625		VTN-N	8	8	8		2.475	1.8	2.85
	Laminin	59.0625	44.0625	48.75		Laminin	8	8	8		4.725	3.525	3.9
	Collagen	2.8125	4.6875	8.4375		Collagen	8	8	8		0.225	0.375	0.675
	Fibronectin	40.3125	44.0625	29.0625		Fibronectin	8	8	8		3.225	3.525	2.325
	Geltrex	39.375	52.5	40.3125		Geltrex	8	8	8		3.15	4.2	3.225
Figure 1e
	Sample	Survival index				Sample	Initial cell number (10000)				24h cell number (10000)
	Matrigel	1.7625	1.78125	1.9125		Matrigel	4	4	4		7.05	7.125	7.65
	LN521	2.2875	2.1	1.93125		LN521	4	4	4		9.15	8.4	7.725
	LN511	1.275	1.05	1.06875		LN511	4	4	4		5.1	4.2	4.275
	VTN-N	1.63125	2.08125	1.95		VTN-N	4	4	4		6.525	8.325	7.8
	Laminin	1.2	1.2375	1.275		Laminin	4	4	4		4.8	4.95	5.1
	Collagen	1.03125	1.275	1.29375		Collagen	4	4	4		4.125	5.1	5.175
	Fibronectin	1.06875	1.21875	1.125		Fibronectin	4	4	4		4.275	4.875	4.5
	Geltrex	0.99375	1.06875	1.10625		Geltrex	4	4	4		3.975	4.275	4.425
Figure 1f
	Sample	Proliferation index				Sample	Initial cell number (10000)				72h cell number (10000)
	Matrigel	2.975	4.025	4.55		Matrigel	4	4	4		11.9	16.1	18.2
	LN521	7.175	6.65	7.875		LN521	4	4	4		28.7	26.6	31.5
	LN511	2.275	2.975	3.325		LN511	4	4	4		9.1	11.9	13.3
	VTN-N	3.5	3.675	4.55		VTN-N	4	4	4		14	14.7	18.2
	Laminin	0.875	0.35	0.875		Laminin	4	4	4		3.5	1.4	3.5
	Collagen	1.575	1.4	2.275		Collagen	4	4	4		6.3	5.6	9.1
	Fibronectin	4.025	4.55	6.825		Fibronectin	4	4	4		16.1	18.2	27.3
	Geltrex	3.675	5.6	5.95		Geltrex	4	4	4		14.7	22.4	23.8

## Sheet: Figure 2
Figure 2a
	Sample / Doubling time	H1-EPS	H1-EPS	H1-EPS	ES1-EPS	ES1-EPS	ES1-EPS	ES2-EPS	ES2-EPS	ES2-EPS
	F-LCDM	17.5616	17.9436	16.7027	17.9508	15.7298	17.3324	18.2398	17.0278	17.5442
	XF-LCDM	14.6654	15.0169	15.3166	15.3972	15.2675	15.3972	15.9825	15.3574	16.0884
Figure 2b
	Sample / Percentage of EDU+	H1-EPS	H1-EPS	ES1-EPS	ES1-EPS
	F-LCDM	47.5	55.7	50.6	47.7
	XF-LCDM	57.6	56.5	48.8	49.7
Figure 2c
	Sample / colony number (intial 100 cell per well)	H1-EPS																																ES1-EPS
	F-LCDM	40	54	43	54	54	49	52	52	40	47	63	59	55	56	60	60	56	51	45	66	51	49	46	49	51	50	60	59	47	37	47	56	46	51	51	41	53	41	43	42	41	28	39	42	32	42	33	41
	XF-LCDM	78	49	48	54	78	71	52	49	59	63	56	53	55	67	54	51	85	45	56	53	51	52	66	49	53	52	60	49	51	50	49	44	52	47	48	32	57	58	61	41	57	41	47	59	58	44	61	66
[truncated: 16 more columns]

## Sheet: Supplementary Fig. 3
Supplementary Fig. 3b
	Sample	Survial index				Sample	Initial cell number				24h cell number
	-Y27632	0.4	0.65	0.5		-Y27632	50000	50000	50000		20000	32500	25000
	+Y27632	1.25	1.15	1.1		+Y27632	50000	50000	50000		62500	57500	55000
	+Fsaudil	1.2	1	1.2		+Fsaudil	50000	50000	50000		60000	50000	60000
Supplementary Fig. 3c
	Sample	Proliferation index				Sample	Initial cell number				72h cell number
	-Y27632	1.8	2.1	2.7		-Y27632	50000	50000	50000		90000	105000	135000
	+Y27632	9.55	9.8	9.3		+Y27632	50000	50000	50000		477500	490000	465000
	+Fsaudil	9.9	9.2	8.95		+Fsaudil	50000	50000	50000		495000	460000	447500
Supplementary Fig. 3d
	Sample	Cell number (10000)
	TrypLE	11	15.5	19
	Accutase	12.25	15	16
	Trypsin-EDTA	14	18.25	22.5
	EDTA	7.75	7.25	6.25
Supplementary Fig. 3f
	Sample / ratio of rH2AX intensity	H1-EPS		ES1-EPS		ES2-EPS		iPS-EPS
	F-LCDM	1.05391	0.946092	1.03191	0.968095	0.971209	1.02879	1	1.01
	XF-LCDM	0.854447	0.760108	0.799453	0.76299	0.679463	0.779271	1.05317	0.981595
Supplementary Fig. 3e

## Sheet: Supplementary Fig. 4
Supplementary Fig. 4b
	Sample		GAPDH			average-CT
	F-LCDM	H1-EPS	18.25	18.2	18.21	18.22
	XF-LCDM	H1-EPS	18.61	18.55	18.53	18.5633
	F-LCDM	ES1-EPS	18.62	18.71	18.58	18.6367
	XF-LCDM	ES1-EPS	19.52	19.43	19.32	19.4233
	F-LCDM	ES2-EPS	18.88	18.67	18.89	18.8133
	XF-LCDM	ES2-EPS	18.72	18.76	18.83	18.77
	Sample		OCT4			average-CT	Δct	2^Δct	relative expression
	F-LCDM	H1-EPS	20.71	20.67	20.51	20.63	-2.41	0.188156	1
	XF-LCDM	H1-EPS	20.32	20.43	20.4	20.3833	-1.82	0.283221	1.50525
	F-LCDM	ES1-EPS	20.76	20.66	20.48	20.6333	-1.99667	0.250578	1
	XF-LCDM	ES1-EPS	21.25	21.04	21.23	21.1733	-1.75	0.297302	1.18646
	F-LCDM	ES2-EPS	21	20.96	21.13	21.03	-2.21667	0.215138	1
	XF-LCDM	ES2-EPS	20.69	20.66	20.87	20.74	-1.97	0.255253	1.18646
	Sample		SOX2
	F-LCDM	H1-EPS	25.51	25.39	25.5	25.4667	-7.24667	0.0065847	1
	XF-LCDM	H1-EPS	25.39	25.15	25.38	25.3067	-6.74333	0.00933371	1.41748
	F-LCDM	ES1-EPS	24.85	24.84	24.89	24.86	-6.22333	0.0133841	1
	XF-LCDM	ES1-EPS	25.79	25.84	25.95	25.86	-6.43667	0.0115444	0.862542
	F-LCDM	ES2-EPS	26.21	26	26.29	26.1667	-7.35333	0.00611542	1
	XF-LCDM	ES2-EPS	25.67	25.7	25.57	25.6467	-6.87667	0.00850976	1.39152
	Sample		NANOG
	F-LCDM	H1-EPS	24.64	24.37	24.55	24.52	-6.3	0.0126914	1
	XF-LCDM	H1-EPS	23.79	23.75	23.69	23.7433	-5.18	0.0275845	2.17347
	F-LCDM	ES1-EPS	25.37	25.38	25.27	25.34	-6.70333	0.00959612	1
	XF-LCDM	ES1-EPS	24.62	24.65	24.51	24.5933	-5.17	0.0277763	2.89454
	F-LCDM	ES2-EPS	24.51	24.84	24.82	24.7233	-5.91	0.0166308	1
	XF-LCDM	ES2-EPS	23.92	23.98	23.9	23.9333	-5.16333	0.027905	1.67791
Supplementary Fig. 4c
	Sample	Luciferase/ Renilla acitvity
	H1	1.01495	0.980559	1.18497
	iPS	1.01995	1.04775	1.06199
	H1-EPS	7.49406	7.99918	8.8714
	ES1-EPS	2.67465	2.43071	2.58711
	ES2-EPS	3.13267	3.45309	3.73122
	XF H1-EPS	8.77767	8.50863	7.88848
	XF ES1-EPS	3.2003	2.75571	3.46699
	XF ES2-EPS	5.98864	6.22973	6.18119
	XF iPS-EPS	7.25025	7.11032	5.14412
		empty control			PGL 4.74 (reference control)			empty/PGL 4.74			average
	H1	17	18	28	53	28	25	0.320755	0.642857	1.12	0.694537
	iPS	52	24	49	52	52	53	1	0.461538	0.924528	0.795356
	H1-EPS	63	63	133	127	152	148	0.496063	0.414474	0.898649	0.603062
	ES1-EPS	33	32	48	82	69	62	0.402439	0.463768	0.774194	0.5468
	ES2-EPS	43	48	50	87	87	98	0.494253	0.551724	0.510204	0.518727
	XF H1-EPS	174	199	219	219	239	235	0.794521	0.832636	0.931915	0.853024
	XF ES1-EPS	92	73	100	107	100	118	0.859813	0.73	0.847458	0.812424
	XF ES2-EPS	135	148	196	315	308	321	0.428571	0.480519	0.610592	0.506561
	XF iPS-EPS	281	262	178	719	829	835	0.390821	0.316043	0.213174	0.306679
		OCT4-DE			PGL 4.74 (reference control)			OCT4-DE/PGL 4.74			Luciferase/ Renilla acitvity
	H1	86	79	93	122	116	113	0.704918	0.681034	0.823009	1.01495	0.980559	1.18497
	iPS	159	175	174	196	210	206	0.811224	0.833333	0.84466	1.01995	1.04775	1.06199
	H1-EPS	583	603	642	129	125	120	4.51938	4.824	5.35	7.49406	7.99918	8.8714
	ES1-EPS	117	105	116	80	79	82	1.4625	1.32911	1.41463	2.67465	2.43071	2.58711
	ES2-EPS	143	163	180	88	91	93	1.625	1.79121	1.93548	3.13267	3.45309	3.73122
	XF H1-EPS	1505	1350	1366	201	186	203	7.48756	7.25806	6.72906	8.77767	8.50863	7.88848
	XF ES1-EPS	130	150	169	50	67	60	2.6	2.23881	2.81667	3.2003	2.75571	3.46699
	XF ES2-EPS	361	385	382	119	122	122	3.03361	3.15574	3.13115	5.98864	6.22973	6.18119
	XF iPS-EPS	1930	1932	1352	868	886	857	2.2235	2.18059	1.5776	7.25025	7.11032	5.14413

## Sheet: Supplementary Fig. 6
Supplementary Fig. 6e
	Plate 1
		GAPDH-CT	average-CT		CDX2-CT	average-CT	Δct	2^Δct	relative expression		ELF5-CT	average-CT	Δct	2^Δct	relative expression
	D0	21.0355	21.0702		37.8981	37.5691	-16.4988	1.07983e-05	1		38.8055	38.8669	-17.7967	4.39197e-06	1
	D0	21.105			37.24						38.9284
	D2	21.0389	21.0522		32.285	32.3459	-11.2938	0.000398327	36.8879		35.8239	35.7988	-14.7466	3.63768e-05	8.28256
	D2	21.0654			32.4068						35.7737
	D4	20.9284	20.9576		34.4258	34.3857	-13.4281	9.07298e-05	8.40221		34.1126	34.11	-13.1524	0.000109834	25.0079
	D4	20.9868			34.3456						34.1074
	D6	21.3628	21.3438		36.6609	36.8383	-15.4946	2.16604e-05	2.0059		34.3428	34.3245	-12.9807	0.000123711	28.1676
	D6	21.3248			37.0158						34.3062
	Plate 2
		GAPDH-CT	average-CT		HLA-G-CT	average-CT	Δct	2^Δct	relative expression		KRT7-CT	average-CT	Δct	2^Δct	relative expression		GATA3-CT	average-CT	Δct	2^Δct	relative expression		hCGβ-CT	average-CT	Δct	2^Δct	relative expression		TFAP2C-CT	average-CT	Δct	2^Δct	relative expression
	D0	21.3578	21.2929		34.9747	34.5851	-13.2922	9.96896e-05	1		31.5221	31.5372	-10.2443	0.000824439	1		34.9057	34.9038	-13.6109	7.99291e-05	1		32.6339	32.4366	-11.1437	0.000441988	1		31.9975	31.9175	-10.6247	0.000633361	1
	D0	21.3187			34.6373						31.6817						34.728						32.405						31.8882
	D0	21.2021			34.1431						31.4076						35.0776						32.2708						31.867
	D2	21.1128	21.1162		34.3888	34.6189	-13.5026	8.61603e-05	0.864286		24.1672	24.1721	-3.05591	0.120249	145.855		23.549	23.6168	-2.50056	0.176708	2210.81		33.8991	33.8927	-12.7764	0.000142531	0.322477		29.3308	29.3976	-8.28139	0.00321406	5.07461
	D2	21.1597			34.637						24.1527						23.7079						33.7719						29.3718
	D2	21.0763			34.8309						24.1965						23.5935						34.0071						29.4903
	D4	21.2186	21.2334		29.2119	29.2725	-8.03908	0.00380187	38.137		24.6053	24.6673	-3.4339	0.092532	112.236		23.4974	23.5089	-2.27552	0.206539	2584.02		34.4862	34.2072	-12.9738	0.000124306	0.281244		31.0701	31.2194	-9.98596	0.000986112	1.55695
	D4	21.2231			29.3459						24.5278						23.486						33.9685						31.1715
	D4	21.2585			29.2596						24.8688						23.5434						34.1669						31.4165
	D6	21.6637	21.687		29.6122	29.5527	-7.86572	0.00428729	43.0064		25.7038	25.7768	-4.08978	0.0587293	71.2355		24.3815	24.4513	-2.76433	0.147182	1841.41		29.4846	29.5351	-7.84817	0.00433976	9.81874		31.6488	31.8241	-10.1372	0.000887994	1.40203
	D6	21.6602			29.5444						25.6904						24.4212						29.491						31.8652
	D6	21.737			29.5015						25.936						24.5512						29.6299						31.9584
Supplementary Fig. 6g
	ACTIN			average-CT
	hEPS 1	18.5203	18.456	18.4882
	hEPS 2	17.8568	17.8308	17.8438
	hEPS-TSC 1	18.8247	18.4944	18.6596
	hEPS-TSC 2	19.2877	19.3986	19.3432
	TFAP2C				Δct	2^Δct	relative expression
	hEPS 1	28.953	28.8781	28.9155	-10.4274	0.000726189	1
	hEPS 2	28.9939	28.7301	28.862	-11.0182	0.000482153	1
	hEPS-TSC 1	25.7016	25.48	25.5908	-6.9312	0.00819409	11.2837
	hEPS-TSC 2	25.6971	25.8388	25.768	-6.42482	0.0116396	24.1408
	GATA3
	hEPS 1	27.3036	26.976	27.1398	-8.65164	0.00248655	1
	hEPS 2	27.0263	27.0762	27.0513	-9.20747	0.00169151	1
	hEPS-TSC 1	20.0892	20.0431	20.0661	-1.40658	0.377206	151.698
	hEPS-TSC 2	20.4481	20.2825	20.3653	-1.02212	0.492394	291.097
	KRT7
	hEPS 1	27.4365	27.4491	27.4428	-8.95462	0.00201554	1
	hEPS 2	27.6208	27.5169	27.5688	-9.72506	0.00118159	1
	hEPS-TSC 1	21.224	21.419	21.3215	-2.66192	0.158009	78.3956
	hEPS-TSC 2	21.6256	21.5659	21.5958	-2.2526	0.209846	177.596
	SOX2
	hEPS 1	28.7325	28.6901	28.7113	-10.2231	0.000836644	1
	hEPS 2	28.1021	28.1447	28.1234	-10.2796	0.000804515	1
	hEPS-TSC 1	31.7818	31.5302	31.656	-12.9964	0.000122373	0.146266
	hEPS-TSC 2	31.2909	31.2837	31.2873	-11.9441	0.000253778	0.315442
	OCT4
	hEPS 1	21.659	21.6992	21.6791	-3.19093	0.109505	1
	hEPS 2	20.9677	21.0222	20.9949	-3.15115	0.112567	1
	hEPS-TSC 1	23.8508	23.8373	23.8441	-5.1845	0.0274985	0.251115
	hEPS-TSC 2	24.0673	23.8365	23.9519	-4.60874	0.0409854	0.364099

## Sheet: Supplementary Fig. 7
Supplementary Fig. 7g
	Sample	CT H-M	average	CT H	average	Δct	2^Δct	relative expression
	E1	18.0788	17.9493	30.5572	30.9983	-13.0489	0.000117999	38.6105
	E1	17.8198		31.4393
	E2	19.4708	19.5134	30.6746	31.059	-11.5456	0.000334525	109.459
	E2	19.5561		31.4435
	E3	17.4277	17.2794	34.4094	34.7557	-17.4762	5.48447e-06	1.79457
	E3	17.1312		35.1019
	E4	17.1705	17.1305	33.7859	33.5972	-16.4667	1.10413e-05	3.6128
	E4	17.0905		33.4086
	Y1	17.6547	17.5968	30.9028	31.1768	-13.58	8.16623e-05	26.7206
	Y1	17.5389		31.4508
	Y2	16.5316	16.7702	28.528	28.4595	-11.6892	0.000302827	99.0877
	Y2	17.0089		28.3909
	Y3	14.8539	14.9245	31.4604	31.9777	-17.0532	7.35301e-06	2.40597
	Y3	14.9951		32.4951
	Y4	16.5347	16.4873	33.2385	32.8448	-16.3575	1.19101e-05	3.8971
	Y4	16.44		32.4511
	P1	15.542	15.5333	27.3836	27.4066	-11.8733	0.000266556	87.2194
	P1	15.5247		27.4297
	P2	16.8921	16.9073	34.1729	35.3477	-18.4404	2.8111e-06	0.919816
	P2	16.9225		36.5226
	P3	16.3868	16.3431	34.976	35.5973	-19.2542	1.59924e-06	0.523285
	P3	16.2994		36.2185
	P4	15.3166	15.4787	32.6286	32.7255	-17.2468	6.42977e-06	2.10388
	P4	15.6408		32.8224
	WT-e	17.0284	17.2539	34.6201	34.8109	-17.557	5.18586e-06	1.69686
	WT-e	17.4794		35.0017
	WT-ys	17.3154	17.4523	34.1251	35.2075	-17.7552	4.52022e-06	1.47906
	WT-ys	17.5892		36.2899
	WT-p	17.1572	17.1926	34.7888	34.949	-17.7564	4.51624e-06	1.47775
	WT-p	17.2279		35.1092
	M	16.976	16.9105	35.1714	35.2303	-18.3199	3.05615e-06	1
	M	16.845		35.2893
	1/100000	16.5382	16.2555	33.2379	32.9135	-16.658	9.67066e-06	3.16433
	1/100000	15.9729		32.5891
	1/10000	17.6601	17.5301	31.5857	31.3625	-13.8324	6.8555e-05	22.4318
	1/10000	17.4002		31.1394
	1/1000	17.4308	17.5364	28.3819	28.0986	-10.5621	0.000661427	216.425
	1/1000	17.6421		27.8152
	1/100	16.3269	16.1778	22.9764	22.9541	-6.77627	0.00912303	2985.14
	1/100	16.0287		22.9317
	1/10	16.1325	16.0912	19.6025	19.5657	-3.47446	0.0899667	29437.9
	1/10	16.0499		19.5288
	H	15.5495	15.849	16.3359	16.2995	-0.450564	0.731757	239437
	H	16.1485		16.2632
